# Supplementary material for: A Shift to Human Body Temperature (37°C) Rapidly Reprograms Multiple Adaptive Responses in Escherichia coli That Would Facilitate Niche Survival and Colonization
Source: J Bacteriol. 2021 Oct 25;203(22):e00363-21. doi: 10.1128/JB.00363-21 (PMC8544407; doi:10.1128/JB.00363-21)
Supplement: Supplemental file 1 — Table S1. Download JB.00363-21-s0001.xlsx, XLSX file, 0.04 MB [file jb.00363-21-s0001.xlsx]

## Sheet: 344 genes ≥2X FC at 1 timepoint
DATASET S1. Genes demonstrating a ≥ 2-fold change (Log2FC ≥1 or ≤-1) at one or more timepoints during a temperature shift from 23˚C to 37˚C of E. coli strain MC4100. Log2FC is the ratio of expression at 37˚C at the given timepoint as compared to the starting 23˚C t=0 culture. Red= increased expression at 37˚C, green=decreased expression at 37˚C, grey= statistically significant, < 2-fold change, b…
			Log2FC			Regulatory Factors										Log2FC
Feature Name	Locus Tag	Product	t=0.5 hours	t=1.0 hour	t=4.0 hours	ArcA	Fnr	RpoS	Fur	H-NS	CsgD	FliZ	RcsB	CpxR	Crp	SS 37˚C/23˚C
hchA	b1967	glyoxalase III and Hsp31 molecular chaperone	3.268	2.985	1.092			+		-						-1.3468
mntH	b2392	manganese/divalent cation transporter	2.965	3.763	3.22				-
aidB	b4187	DNA alkylation damage repair protein; flavin-containing DNA binding protein, weak isovaleryl CoA dehydrogenase	2.779	2.182	-0.168			+								-1.6542
osmY	b4376	salt-inducible putative ABC transporter periplasmic binding protein	2.527	2.019	-1.168			+				-			-	-3.1932
gadA	b3517	glutamate decarboxylase A, PLP-dependent	2.52	2.269	-1.789	+	-	+		-			-		-	-3.8112
gadX	b3516	acid resistance regulon transcriptional activator; autoactivator	2.495	2.406	0.331	+	-	+		-			-		-	-1.8875
serA	b2913	D-3-phosphoglycerate dehydrogenase	2.428	2.285	1.534										+
cbpA	b1000	DnaK co-chaperone; curved DNA-binding protein	2.293	1.905	-0.718			+								-1.697
ompT	b0565	DLP12 prophage; outer membrane protease VII; outer membrane protein 3b	2.203	2.455	3.25											1.7046
dps	b0812	Fe-binding and storage protein; stress-inducible DNA-binding protein	2.143	1.949	-1.727			+		-						-3.5652
cydA	b0733	cytochrome d terminal oxidase, subunit I	2.066	1.288	0.304	+	-			-
yjjV	b4378	putative DNase	2.065	2.238	-0.643
ivy	b0220	inhibitor of c-type lysozyme, periplasmic	1.99	2.214	1.042
tktB	b2465	transketolase 2, thiamine triphosphate-binding	1.968	1.653	0.032			+								-1.89
sra	b1480	stationary-phase-induced ribosome-associated protein	1.963	1.644	-1.101			+					+			-2.6916
ybgS	b0753	putative periplasmic protein	1.947	1.174	-0.465											-1.6781
wrbA	b1004	NAD(P)H:quinone oxidoreductase	1.893	1.474	0.475			+			+					-1.7266
envY	b0566	porin thermoregulatory transcriptional activator	1.872	1.043	3.202
gadW	b3515	transcriptional activator of gadA and gadBC; repressor of gadX	1.863	1.888	-0.672		-	+		-						-2.6088
yhiM	b3491	acid resistance protein, inner membrane	1.768	1.69	-0.564			+		-						-2.9244
ycaC	b0897	putative isochorismatase family hydrolase	1.747	1.444	-0.025		-									-2.3452
hdhA	b1619	7-alpha-hydroxysteroid dehydrogenase, NAD-dependent	1.726	1.563	0.698
elaB	b2266	putative membrane-anchored DUF883 family ribosome-binding protein	1.685	1.97	-0.553											-2.5386
yeaQ	b1795	UPF0410 family protein	1.667	2.024	-0.144											-1.6986
ompC	b2215	outer membrane porin protein C	1.647	1.867	-0.403									+		-2.8022
gadC	b1492	glutamate:gamma-aminobutyric acid antiporter	1.618	1.507	-2.146			+				-	+		-	-4.429
rmf	b0953	ribosome modulation factor	1.599	1.887	0.433										+	-1.2402
yiaG	b3555	HTH_CROC1 family putative transcriptional regulator	1.593	1.163	-1.719			+								-2.7798
osmC	b1482	lipoyl-dependent Cys-based peroxidase, hydroperoxide resistance; salt-shock inducible membrane protein; peroxiredoxin	1.588	1.256	-0.784			+		-			+			-2.4268
ecnB	b4411	entericidin B membrane lipoprotein	1.545	0.855	-1.261			+
clsB	b0789	cardiolipin synthase 2	1.528	0.654	-0.068											-1.4994
gadB	b1493	glutamate decarboxylase B, PLP-dependent	1.519	2.208	-2.453			+				-	+		-	-4.4568
yodD	b1953	uncharacterized protein	1.506	0.598	-0.134											-2.1043
nrdE	b2675	ribonucleoside-diphosphate reductase 2, alpha subunit	1.497	1.476	2.355				-
mscS	b2924	mechanosensitive channel protein, small conductance	1.474	0.865	-0.097											-1.4854
yeaH	b1784	UPF0229 family protein	1.463	0.45	-1.266											-2.9226
msyB	b1051	multicopy suppressor of secY and secA	1.453	0.744	-0.133			+								-2.2972
ygaU	b2665	uncharacterized protein	1.449	0.852	0.028			+								-1.761
yeaG	b1783	protein kinase, endogenous substrate unidentified; autokinase	1.447	1.104	-1.095											-3.0734
ygaM	b2672	putative membrane-anchored DUF883 family ribosome-binding protein	1.431	0.712	-0.598											-2.3858
nrdF	b2676	ribonucleoside-diphosphate reductase 2, beta subunit, ferritin-like protein	1.417	1.399	1.834				-
yqjD	b3098	membrane-anchored ribosome-binding protein	1.414	0.971	-0.529											-2.053
yohC	b2135	Yip1 family inner membrane protein	1.412	0.832	-1.288											-2.1376
dkgA	b3012	2,5-diketo-D-gluconate reductase A	1.412	0.549	-0.491											-1.5361
cnu	b1625	nucleoid-associated oriC-binding protein; H-NS and StpA stabilizing factor	1.397	0.971	-0.876											-1
osmB	b1283	osmotically and stress inducible lipoprotein	1.391	1.249	-0.054			+					+			-1.4096
pfkB	b1723	6-phosphofructokinase II	1.382	0.796	0.574			+
yeeY	b2015	LysR family putative transcriptional regulator	1.379	1.371	0.09
talA	b2464	transaldolase A	1.372	0.614	0.111			+								-1.8524
ycgB	b1188	SpoVR family stationary phase protein	1.365	0.818	-0.899											-2.7194
adhP	b1478	ethanol-active dehydrogenase/acetaldehyde-active reductase	1.356	1.112	-0.615											-2.6798
ydiZ	b1724	uncharacterized protein	1.345	0.37	-0.985											-2
cusF	b0573	periplasmic copper- and silver-binding protein	1.337	-0.279	-1.648
yhiD	b3508	putative Mg(2+) transport ATPase, inner membrane protein	1.336	0.922	-1.19			+		-		-	+			-3.2818
hdeB	b3509	acid-resistance protein	1.335	1.384	-1.336			+		-		-	+			-4.1172
ygdI	b2809	DUF903 family verified lipoprotein	1.312	1.249	-0.179											-2.2016
poxB	b0871	pyruvate dehydrogenase, thiamine triphosphate-binding, FAD-binding	1.306	1.19	-0.627			+								-1.9514
cbpM	b0999	modulator of CbpA co-chaperone	1.278	1.471	0.165			+								-1.6964
chaB	b1217	cation transport regulator	1.277	0.351	-0.357											-1.5556
yoaC	b1810	DUF1889 family protein	1.255	0.74	-0.574											-1.5652
nrdI	b2674	NrdEF cluster assembly flavodoxin	1.233	1.305	2.154				-
dinJ	b0226	antitoxin of YafQ-DinJ toxin-antitoxin system	1.23	1.232	0.454
gltA	b0720	citrate synthase	1.217	1.208	1.967	-									+
cirA	b2155	colicin IA outer membrane receptor and translocator; ferric iron-catecholate transporter	1.209	1.475	3.956				-						+	1.5096
mltB	b2701	membrane-bound lytic murein transglycosylase B	1.206	2.503	0.149
mdtE	b3513	anaerobic multidrug efflux transporter, ArcA-regulated	1.204	1.237	-0.945			+		-		-			-	-2.9946
ybgA	b0707	DUF1722 family protein	1.195	0.698	-0.701			+								-1.6842
ybaP	b0482	TraB family protein	1.176	-0.3	0.067
osmE	b1739	osmotically-inducible lipoprotein	1.158	1.32	-0.2			+								-1.7454
yciG	b1259	KGG family protein	1.153	0.69	-0.374			+		-						-2.3258
grxB	b1064	glutaredoxin 2 (Grx2)	1.149	1.108	0.835
glgS	b3049	motility and biofilm regulator	1.149	0.856	-0.128			+							+
yedR	b1963	inner membrane protein	1.132	0.284	-0.454
fecI	b4293	RNA polymerase sigma-19 factor, fec operon-specific; ECF sigma factor	1.116	2.379	2.65				-							1.166
uspB	b3494	universal stress (ethanol tolerance) protein B	1.093	0.996	0.083			+								-1.3219
yedQ	b1956	putative membrane-anchored diguanylate cyclase	1.087	1.226	0.168
rutB	b1011	ureidoacrylate amidohydrolase	1.066	1.271	0.114	+
amyA	b1927	cytoplasmic alpha-amylase	1.057	0.66	-0.397											-2.598
ydhS	b1668	putative oxidoreductase	1.056	0.775	0.447
yjbJ	b4045	stress-induced protein, UPF0337 family	1.049	0.443	-0.724											-1.4122
holE	b1842	DNA polymerase III, theta subunit	1.048	0.522	0.612
yfcG	b2302	GSH-dependent disulfide bond oxidoreductase	1.048	0.501	-0.465											-1.502
groL	b4143	Cpn60 chaperonin GroEL, large subunit of GroESL	1.047	0.197	0.17
yccJ	b1003	uncharacterized protein	1.041	0.863	-0.075			+			+					-1.6508
bfd	b3337	bacterioferritin-associated ferredoxin	1.039	1.026	1.163
pgl	b0767	6-phosphogluconolactonase	1.039	0.836	0.555
pflB	b0903	formate C-acetyltransferase 1, anaerobic; pyruvate formate-lyase 1	1.015	1.109	0.403	+	+								+
sufA	b1684	Fe-S cluster assembly protein	1.014	1.107	1.642				-
fecR	b4292	anti-sigma transmembrane signal transducer for ferric citrate transport; periplasmic FecA-bound ferric citrate sensor and cytoplasmic FecI ECF sigma factor activator	1.004	1.632	1.614				-							1.7402
sufE	b1679	sulfur acceptor protein	0.99	1.536	1.932				-
appY	b0564	global transcriptional activator; DLP12 prophage	0.987	0.571	1.029			+		-
ygiW	b3024	hydrogen peroxide and cadmium resistance periplasmic protein; stress-induced OB-fold protein	0.986	1.333	0.241
stpA	b2669	DNA binding protein, nucleoid-associated	0.983	0.984	1.312					-
ybgL	b0713	UPF0271 family protein	0.979	0.711	0.555
ydcL	b1431	lipoprotein	0.977	0.586	-0.358											-1.4132
yedP	b1955	putative mannosyl-3-phosphoglycerate phosphatase	0.973	0.802	-0.078
tsaE	b4168	tRNA(ANN) t(6)A37 threonylcarbamoyladenosine modification protein; ADP binding protein	0.965	0.605	0.159
galU	b1236	glucose-1-phosphate uridylyltransferase	0.962	0.43	0.217											-0.8718
ybgK	b0712	putative allophanate hydrolase, subunit 2	0.961	0.902	0.822
ybaY	b0453	outer membrane lipoprotein	0.959	1.103	-0.309											-1.6586
ggt	b3447	gamma-glutamyltranspeptidase	0.958	0.63	-0.23											-2.0318
ydaM	b1341	diguanylate cyclase, csgD regulator	0.957	0.41	-0.582											-1.7484
sufC	b1682	SufBCD Fe-S cluster assembly scaffold protein, ATP-binding protein	0.954	1.469	2.035				-
yegS	b2086	phosphatidylglycerol kinase, metal-dependent	0.953	0.209	-0.603			+
menD	b2264	2-succinyl-5-enolpyruvyl-6-hydroxy-3-cyclohexene-1-carboxylate synthase; SEPHCHC synthase	0.952	0.45	0.512
hdeA	b3510	stress response protein acid-resistance protein	0.947	0.542	-2.247			+		-		-	+			-4.003
flu	b2000	CP4-44 prophage; antigen 43 (Ag43) phase-variable biofilm formation autotransporter	0.925	0.998	1.957
cfa	b1661	cyclopropane fatty acyl phospholipid synthase, SAM-dependent	0.897	1.04	-0.577			+								-2.243
sufD	b1681	component of SufBCD Fe-S cluster assembly scaffold	0.895	1.464	1.854				-
bolA	b0435	stationary-phase morphogene, transcriptional repressor for mreB; also regulator for dacA, dacC, and ampC	0.895	0.701	-1.214			+		-						-1.8244
mdtF	b3514	anaerobic multidrug efflux transporter, ArcA-regulated	0.885	1.688	-0.776			+		-		-			-	-2.9312
luxS	b2687	S-ribosylhomocysteine lyase	0.867	1.023	-0.013			+								-1.0704
ybfA	b0699	DUF2517 family protein	0.859	1	0.59
nmpC'	b0553	DLP12 prophage; truncated outer membrane porin (pseudogene)	0.835	1.069	3.968										+	3.3154
galM	b0756	aldose 1-epimerase; type-1 mutarotase; galactose mutarotase	0.809	0.966	1.034			+		-					-
gadE	b3512	gad regulon transcriptional activator	0.807	0.755	-2.642	+		+		-		-			-	-4.5046
nrdH	b2673	hydrogen donor for NrdEF electron transport system; glutaredoxin-like protein	0.799	0.761	1.66				-
yncE	b1452	ATP-binding protein, periplasmic, function unknown	0.753	1.952	2.524
fhuA	b0150	ferrichrome outer membrane transporter	0.748	1.16	1.22				-
grcA	b2579	autonomous glycyl radical cofactor	0.737	0.826	1.077	+	-		-						+	2.1378
ompX	b0814	outer membrane protein X	0.733	1.007	-0.3		-									-1.4642
mhpC	b0349	2-hydroxy-6-ketonona-2,4-dienedioic acid hydrolase	0.726	1.192	1.682										+
malG	b4032	maltose transporter subunit	0.718	1.141	0.022										+
gnsB	b1550	Qin prophage; multicopy suppressor of secG(Cs) and fabA6(Ts)	0.688	2.033	0.108
ydiM	b1690	putative MFS transporter, membrane protein	0.655	0.363	1.248
tonB	b1252	membrane spanning protein in TonB-ExbB-ExbD transport complex	0.65	0.973	1.43				-
ghrA	b1033	glyoxylate/hydroxypyruvate reductase A	0.649	0.513	1.083
yddA	b1496	putative multidrug ABC transporter permease/ATPase	0.637	0.778	1.789											2.264
yeeE	b2013	UPF0394 family inner membrane protein	0.618	1.579	1.001											1.1576
fhuF	b4367	ferric iron reductase involved in ferric hydroximate transport	0.617	1.415	1.081				-
yrbL	b3207	Mg(2+)-starvation-stimulated protein	0.594	0.272	-1.187											-1.3852
feoA	b3408	ferrous iron transporter, protein A	0.554	0.669	1.014		+		-
csiE	b2535	stationary phase inducible protein	0.535	0.613	1.589			+		+					+	-1.564
opgH	b1049	OPG biosynthetic ACP-dependent transmembrane UDP-glucose beta-1,2 glycosyltransferase; nutrient-dependent cell size regulator, FtsZ assembly antagonist	0.504	0.712	1.104
fhuE	b1102	ferric-rhodotorulic acid outer membrane transporter	0.504	-0.65	2.689				-
artI	b0863	arginine transporter subunit	0.49	0.533	1.006			+
glpD	b3426	sn-glycerol-3-phosphate dehydrogenase, aerobic, FAD/NAD(P)-binding	0.484	0.984	0.501	-									+
ybbN	b0492	DnaK co-chaperone, thioredoxin-like protein	0.469	0.214	0.958
yddB	b1495	putative TonB-dependent outer membrane receptor	0.464	0.616	1.744											3.0032
yebV	b1836	uncharacterized protein	0.46	0.391	-1.13											-2.2714
thrA	b0002	Bifunctional aspartokinase/homoserine dehydrogenase 1	0.438	0.401	1.574
fhuC	b0151	iron(3+)-hydroxamate import ABC transporter ATPase	0.416	0.847	1.007				-
yeeD	b2012	putative TusA family sulfurtransferase	0.378	1.724	0.952											1.5644
ychH	b1205	DUF2583 family putative inner membrane protein	0.374	0.448	1.088										+
trpB	b1261	tryptophan synthase, beta subunit	0.365	-0.232	1.111
rspB	b1580	putative Zn-dependent NAD(P)-binding oxidoreductase	0.359	0.024	0.991
nfsB	b0578	dihydropteridine reductase, NAD(P)H-dependent, oxygen-insensitive	0.357	-0.023	1.173
cspG	b0990	cold shock protein homolog, cold-inducible	0.348	1.659	0.755
entA	b0596	2,3-dihydro-2,3-dihydroxybenzoate dehydrogenase	0.329	1.125	1.06				-						+
cysP	b2425	thiosulfate-binding protein	0.31	0.864	1.375					-						1.637
sufS	b1680	cysteine desulfurase, stimulated by SufE; selenocysteine lyase, PLP-dependent	0.308	0.594	1.3				-
artQ	b0862	arginine ABC transporter permease	0.307	0.008	1.041			+
leuB	b0073	3-isopropylmalate dehydrogenase, NAD(+)-dependent	0.294	0.007	1.142
entH	b0597	enterobactin synthesis proofreading thioesterase	0.274	1.239	1.014				-						+
trpA	b1260	tryptophan synthase, alpha subunit	0.265	-0.37	1.255
entF	b0586	enterobactin synthase multienzyme complex component, ATP-dependent	0.262	0.591	1.264		+		-	+
thrB	b0003	homoserine kinase	0.257	0.196	1.331
cspB	b1557	Qin prophage; cold shock protein	0.248	1.419	0.356
hsdR	b4350	endonuclease R Type I restriction enzyme	0.24	0.005	1.23											1.46
tpx	b1324	lipid hydroperoxide peroxidase	0.237	0.998	2.102	-	-
entB	b0595	isochorismatase	0.231	0.825	1.228				-						+	1.0554
ycdT	b1025	diguanylate cyclase, membrane-anchored	0.229	0.456	0.986											0.7326
cspA	b3556	RNA chaperone and antiterminator, cold-inducible	0.224	1.63	0.152
patD	b1444	gamma-aminobutyraldehyde dehydrogenase	0.224	-0.121	-1.04			+								-2.6088
insH2	b0552	IS5 transposase and trans-activator	0.219	1.115	1.129
ilvG_1	b3767	"acetolactate synthase II, large subunit, N-ter fragment (pseudogene)"	0.216	-0.077	1.113
trpC	b1262	indole-3-glycerolphosphate synthetase and N-(5-phosphoribosyl)anthranilate isomerase	0.216	-0.084	1.029
entC	b0593	isochorismate synthase 1	0.213	0.876	1.244				-						+	1.0106
insH9	b2030	IS5 transposase and trans-activator	0.177	1.71	1.165											1.3776
trxC	b2582	thioredoxin 2	0.176	-0.385	-1.082
insH18	b3218	IS5 transposase and trans-activator	0.138	1.069	0.967											1.2064
fecA	b4291	TonB-dependent outer membrane ferric citrate transporter and signal transducer; ferric citrate extracelluar receptor; FecR-interacting protein	0.125	0.617	1.083				-						+	1.3386
pheA	b2599	chorismate mutase and prephenate dehydratase, P-protein	0.121	0.037	1.032
trpD	b1263	fused glutamine amidotransferase (component II) of anthranilate synthase/anthranilate phosphoribosyl transferase	0.119	-0.225	1.877											1.0568
lacZ	b0344	beta-D-galactosidase	0.101	0.144	1.321					-					-	3.7768
wzc	b2060	colanic acid production tyrosine-protein kinase; autokinase; Ugd phosphorylase	0.095	0.444	1.41
chbA	b1736	N,N'-diacetylchitobiose-specific enzyme IIA component of PTS	0.081	0.594	1.333										+
yejE	b2179	microcin C ABC transporter permease	0.078	-0.062	1.047
lysC	b4024	lysine-sensitive aspartokinase 3	0.075	0.401	1.557											1.3788
lacY	b0343	lactose permease	0.058	0.064	1.013					-					-	2.9078
fepA	b0584	ferrienterobactin outer membrane transporter	0.047	0.296	1.652				-						+	1.009
pqqL	b1494	putative periplasmic M16 family zinc metalloendopeptidase	0.043	0.524	0.996
psuK	b2166	pseudouridine kinase	0.037	-0.26	1.178											1.2414
cusC	b0572	copper/silver efflux system, outer membrane component	0.036	-0.181	-1.98
bssS	b1060	biofilm regulator	0.027	0.031	-0.984											-1.4744
pheS	b1714	phenylalanine tRNA synthetase, alpha subunit	0.009	0.076	1.188
pntB	b1602	pyridine nucleotide transhydrogenase, beta subunit	0.006	0.23	1.254
tyrA	b2600	fused chorismate mutase T/prephenate dehydrogenase	-0.01	-0.122	1.044
ydjN	b1729	putative transporter	-0.028	1.22	1.123
thiB	b0068	thiamine/thiamine pyrophosphate/thiamine monophosphate ABC transporter periplasmic binding protein	-0.028	-1.687	-0.189
codB	b0336	cytosine transporter	-0.038	-1.299	-0.194
yoeA_1	b1995	CP4-44 prophage; N-terminal fragment of a haem receptor (pseudogene)	-0.045	-0.093	1.11
fepG	b0589	iron-enterobactin ABC transporter permease	-0.059	0.269	0.988				-							0.97
insH4	b0656	IS5 transposase and trans-activator	-0.066	0.33	1.175											1.1614
psuG	b2165	pseudouridine 5'-phosphate glycosidase	-0.072	-0.06	1.767											1.6526
oppA	b1243	oligopeptide ABC transporter periplasmic binding protein	-0.087	-0.468	-0.916	-			-
insH25	b1370	IS5 transposase and trans-activator, possibly defective	-0.09	0.577	1.356											1.2762
insH6	b1331	IS5 transposase and trans-activator	-0.092	0.334	1.269											1.0406
cusR	b0571	response regulator in two-component regulatory system with CusS	-0.104	-0.316	-0.988
glcA	b2975	glycolate transporter	-0.128	-1.558	0.08	-										-1
rpmA	b3185	50S ribosomal subunit protein L27	-0.144	-0.672	-1.052
insH1	b0259	IS5 transposase and trans-activator	-0.147	0.857	1.074											0.9768
insH15	b2982	IS5 transposase and trans-activator	-0.204	0.072	1.749											1.7
dauA	b1206	C4-dicarboxylic acid transporter	-0.212	-1.022	0.031
grxA	b0849	glutaredoxin 1, redox coenzyme for ribonucleotide reductase (RNR1a)	-0.23	-0.719	-1.691
trpE	b1264	component I of anthranilate synthase	-0.242	-0.726	1.453
insH8	b1994	IS5 transposase and trans-activator	-0.254	-0.006	1.882											1.2762
yciE	b1257	putative rubrerythrin/ferritin-like metal-binding protein	-0.267	0.136	-1.171			+		-
insH11	b2192	IS5 transposase and trans-activator	-0.268	1.229	1.506											1.3256
yebT	b1834	MCE domain protein	-0.285	-1.849	-0.197
ddpC	b1485	D,D-dipeptide ABC transporter permease	-0.295	-3.12	0.105			+
efeO	b1018	inactive ferrous ion transporter EfeUOB	-0.314	0.258	1.279											0.88
yajG	b0434	putative lipoprotein	-0.324	-1.448	-0.042
aroF	b2601	3-deoxy-D-arabino-heptulosonate-7-phosphate synthase, tyrosine-repressible	-0.336	-0.465	1.91											1.1412
hypF	b2712	carbamoyl phosphate phosphatase and [NiFe] hydrogenase maturation protein	-0.359	-1.016	-0.288
ybiX	b0804	Fe(II)-dependent oxygenase superfamily protein	-0.407	0.289	1.066
rlmI	b0967	23S rRNA m(5)C1962 methyltransferase, SAM-dependent	-0.414	-1.929	-0.12
argC	b3958	N-acetyl-gamma-glutamylphosphate reductase, NAD(P)-binding	-0.435	-0.789	1.078
oppB	b1244	oligopeptide ABC transporter permease	-0.442	-0.707	-1.54	-			-							-1.1948
efeU_2	b1017	C-terminal fragment of ferrous iron permease (pseudogene)	-0.515	0.041	1.078
rbsA	b3749	D-ribose ABC transporter ATPase	-0.515	-0.656	1.354										+
aroL	b0388	shikimate kinase II	-0.523	-0.335	1.204
srkA	b3859	Cpx stress response Thr/Ser protein kinase; MazF antagonist protein	-0.526	-2.07	-0.453									+
lplT	b2835	lysophospholipid transporter	-0.527	-1.972	0.162
nudI	b2251	nucleoside triphosphatase	-0.548	-1.007	0.495
ycgZ	b1164	RcsB connector protein for regulation of biofilm and acid-resistance	-0.567	-0.648	-1.178			+								-3.3102
fiu	b0805	catecholate siderophore receptor	-0.569	0.431	1.771				-						+
fklB	b4207	FKBP-type peptidyl-prolyl cis-trans isomerase (rotamase)	-0.583	-0.66	-1.129
topA	b1274	DNA topoisomerase I, omega subunit	-0.586	-0.965	-0.756			+								-0.9238
maeB	b2463	malic enzyme: putative oxidoreductase/phosphotransacetylase	-0.598	-1.056	0.156
mngA	b0731	fused 2-O-a-mannosyl-D-glycerate specific PTS enzymes: IIA component/IIB component/IIC component	-0.615	-2.044	-0.184
dusB	b3260	tRNA-dihydrouridine synthase B	-0.629	-0.541	-0.969										+-	-0.848
puuP	b1296	putrescine importer	-0.656	-2.596	-0.3	-	-	+								-1.123
ymgA	b1165	RcsB connector protein for regulation of biofilm	-0.687	-0.9	-1.309			+								-3.0966
yhjA	b3518	putative cytochrome C peroxidase	-0.693	-0.183	-1.797		+
slp	b3506	outer membrane lipoprotein	-0.78	-0.106	-1.927					-						-3.6932
potB	b1125	spermidine/putrescine ABC transporter permease	-0.852	-1.187	-0.311
ydfK	b1544	cold shock protein, function unknown, Qin prophage	-0.863	-0.267	-1.205
glpC	b2243	anaerobic sn-glycerol-3-phosphate dehydrogenase, C subunit, 4Fe-4S iron-sulfur cluster	-0.877	-1.48	0.476	-	+								+
yejG	b2181	uncharacterized protein	-0.879	-0.375	-1.168
tig	b0436	peptidyl-prolyl cis/trans isomerase (trigger factor)	-0.883	-1.004	-0.648
csgE	b1039	curlin secretion specificity factor	-0.904	-1.094	-1.293			+			?	-		-	+	-3.538
glcD	b2979	glycolate oxidase subunit, FAD-linked	-0.934	-2.585	-0.329	-
ilvC	b3774	ketol-acid reductoisomerase, NAD(P)-binding	-0.946	-1.313	1.594
atpD	b3732	F1 sector of membrane-bound ATP synthase, beta subunit	-0.951	-0.651	0.357
rpmF	b1089	50S ribosomal subunit protein L32	-0.956	-0.826	-0.571
mdlA	b0448	putative multidrug ABC transporter ATPase	-0.96	-0.707	-0.23
bluR	b1162	repressor of blue light-responsive genes	-0.964	-0.652	-1.117											-1.8012
rplO	b3301	50S ribosomal subunit protein L15	-0.978	-0.39	-0.183
rplY	b2185	50S ribosomal subunit protein L25	-0.984	-0.646	-0.205
rplA	b3984	50S ribosomal subunit protein L1	-0.986	-0.356	0.017
glpB	b2242	anaerobic sn-glycerol-3-phosphate dehydrogenase membrane anchor subunit	-0.997	-1.153	0.506	-	+								+
flgE	b1076	flagellar hook protein	-1.001	-0.671	-0.617
nuoE	b2285	NADH:ubiquinone oxidoreductase, chain E	-1.002	-0.854	-0.317	-	-
csgF	b1038	curli nucleation outer membrane protein	-1.003	-1.123	-1.486			+			?	-		-	+	-4.1364
fieF	b3915	ferrous iron and zinc transporter	-1.013	-0.499	0.217
nadA	b0750	quinolinate synthase, subunit A	-1.013	-1.196	-0.078
pnuC	b0751	nicotinamide riboside transporter	-1.014	-0.677	0.205
cyoD	b0429	cytochrome o ubiquinol oxidase subunit IV	-1.022	-0.491	0.079	-	-		-						+
yfjM	b2629	CP4-57 prophage; uncharacterized protein	-1.036	-2.992	-0.387
hisH	b2023	imidazole glycerol phosphate synthase, glutamine amidotransferase subunit	-1.054	-0.382	0.186
nadB	b2574	quinolinate synthase, L-aspartate oxidase (B protein) subunit	-1.065	-0.8	-0.252
hisC	b2021	histidinol-phosphate aminotransferase	-1.066	-0.412	0.457											0.954
nuoA	b2288	NADH:ubiquinone oxidoreductase, membrane subunit A	-1.066	-0.893	-0.297	-	-
secG	b3175	preprotein translocase membrane subunit	-1.078	-0.635	-0.249
rhlE	b0797	ATP-dependent RNA helicase	-1.08	-0.893	-1.935			+
bluF	b1163	anti-repressor for YcgE, blue light-responsive; FAD-binding; inactive c-di-GMP phosphodiesterase-like EAL domain protein	-1.083	-1.276	-0.675											-1.0704
yceD	b1088	DUF177 family protein	-1.093	-0.933	-1.001
fumA	b1612	fumarate hydratase (fumarase A), aerobic Class I	-1.101	-1.121	-0.492	-	-								+
nuoM	b2277	NADH:ubiquinone oxidoreductase, membrane subunit M	-1.103	-0.855	-0.428	-	-
prs	b1207	phosphoribosylpyrophosphate synthase	-1.109	-1.658	-0.227
pabC	b1096	4-amino-4-deoxychorismate lyase component of para-aminobenzoate synthase multienzyme complex	-1.112	-2.696	-0.596
malM	b4037	maltose regulon periplasmic protein	-1.122	-1.08	1.001										+	1.2906
hisA	b2024	N-(5'-phospho-L-ribosyl-formimino)-5-amino-1-(5'-phosphoribosyl)-4-imidazolecarboxamide isomerase	-1.124	-0.492	0.16
mglA	b2149	methyl-galactoside ABC transporter ATPase	-1.139	-0.798	1.588			+							+	1.7154
sucC	b0728	succinyl-CoA synthetase, beta subunit	-1.14	-0.948	0.377	-	-	+	+						+
nuoB	b2287	NADH:ubiquinone oxidoreductase, chain B	-1.143	-0.646	0.12	-	-
atpB	b3738	F0 sector of membrane-bound ATP synthase, subunit a	-1.153	-0.895	-0.076
atpI	b3739	ATP synthase, membrane-bound accessory factor	-1.154	-0.437	0.12
ynfN	b1551	Qin prophage; cold shock-induced protein	-1.16	-0.256	-2.01
glpK	b3926	glycerol kinase	-1.163	-0.825	0.49										+
rplI	b4203	50S ribosomal subunit protein L9	-1.172	-0.8	-0.645										+
argT	b2310	lysine/arginine/ornithine transporter subunit	-1.176	-1.189	-0.004
mqo	b2210	malate dehydrogenase, FAD/NAD(P)-binding domain	-1.177	-0.445	0.034
hisJ	b2309	histidine ABC transporter periplasmic binding protein	-1.178	-0.107	1.327					+						1.3774
icd	b1136	isocitrate dehydrogenase; e14 prophage attachment site; tellurite reductase	-1.197	-0.396	0.873	-
mdh	b3236	malate dehydrogenase, NAD(P)-binding	-1.2	-0.734	0.517	-									+
pitA	b3493	phosphate transporter, low-affinity; tellurite importer	-1.203	-0.84	-0.233		+
rpsC	b3314	30S ribosomal subunit protein S3	-1.206	-0.505	-0.233	-	+
nuoH	b2282	NADH:ubiquinone oxidoreductase, membrane subunit H	-1.21	-1.061	-0.175	-	-
nuoC	b2286	NADH:ubiquinone oxidoreductase, fused CD subunit	-1.213	-1.004	-0.16	-	-
rpsR	b4202	30S ribosomal subunit protein S18	-1.23	-1.127	-0.354										+
cpxP	b4484	inhibitor of the cpx response; periplasmic adaptor protein	-1.237	-0.824	-1.605									+
hisG	b2019	ATP phosphoribosyltransferase	-1.253	-0.808	0.211
dppB	b3543	dipeptide/heme ABC transporter permease	-1.256	-2.211	-0.936		-
nuoI	b2281	NADH:ubiquinone oxidoreductase, chain I	-1.293	-0.868	-0.572	-	-
narH	b1225	nitrate reductase 1, beta (Fe-S) subunit	-1.316	-1.376	0.027		+
yobF	b1824	DUF2527 family heat-induced protein	-1.318	-1.498	-1.513
lamB	b4036	maltose outer membrane porin (maltoporin)	-1.32	-0.933	1.375										+	1.2278
nuoN	b2276	NADH:ubiquinone oxidoreductase, membrane subunit N	-1.324	-0.767	-0.207	-	-
mglB	b2150	methyl-galactoside transporter subunit	-1.325	-1.511	0.469			+							+	1.6384
sbp	b3917	sulfate transporter subunit	-1.343	-1.063	-1.121
tnaA	b3708	tryptophanase/L-cysteine desulfhydrase, PLP-dependent	-1.352	-1.181	0.02										+
nuoK	b2279	NADH:ubiquinone oxidoreductase, membrane subunit K	-1.354	-1.101	-0.607	-	-
cspI	b1552	Qin prophage; cold shock protein	-1.383	-0.278	-2.419											-1.9656
glpA	b2241	anaerobic sn-glycerol-3-phosphate dehydrogenase, large FAD/NAD(P)-binding subunit	-1.384	-1.087	0.835	-	+								+
ompF	b0929	outer membrane porin 1a (Ia;b;F)	-1.385	-1.199	0.156				+					-	+
fabF	b1095	3-oxoacyl-[acyl-carrier-protein] synthase II	-1.389	-0.711	-0.749
nuoF	b2284	NADH:ubiquinone oxidoreductase, chain F	-1.407	-0.847	0.084	-	-
rpsI	b3230	30S ribosomal subunit protein S9	-1.414	-0.692	-0.591		-								-
cyoE	b0428	protoheme IX farnesyltransferase	-1.44	-0.45	0.042	-	-		-						+
acs	b4069	acetyl-CoA synthetase	-1.473	-1.426	0.735			+							+	1.2416
ymdA	b1044	uncharacterized protein	-1.473	-1.649	-1.6											-3.7442
cspC	b1823	stress protein, member of the CspA-family	-1.493	-0.911	-1.524
plsY	b3059	putative glycerol-3-phosphate acyltransferase	-1.508	-2.471	-0.159
nuoJ	b2280	NADH:ubiquinone oxidoreductase, membrane subunit J	-1.512	-1.11	-0.628	-	-
ybcI	b0527	DUF457 family inner membrane protein	-1.52	-3.387	-0.617
glpX	b3925	fructose 1,6-bisphosphatase II	-1.525	-1.01	-0.625			+							+
cyoC	b0430	cytochrome o ubiquinol oxidase subunit III	-1.526	-0.722	0.434	-	-		-						+
priB	b4201	primosomal protein N	-1.539	-1.034	-0.529										+
rpsQ	b3311	30S ribosomal subunit protein S17	-1.552	-0.873	-1.092	-	+
glpF	b3927	glycerol facilitator	-1.568	-1.512	0.293										+
malE	b4034	maltose transporter subunit	-1.591	-1.013	1.054										+
mnmG	b3741	5-methylaminomethyl-2-thiouridine modification at tRNA U34	-1.598	-0.847	0.479
rpsF	b4200	30S ribosomal subunit protein S6	-1.602	-1.215	-0.172										+
sdhC	b0721	succinate dehydrogenase, membrane subunit, binds cytochrome b556	-1.631	-1.327	-0.111	-	-		+						+
glpQ	b2239	periplasmic glycerophosphodiester phosphodiesterase	-1.701	-1.525	0.875		+								+
sucD	b0729	succinyl-CoA synthetase, NAD(P)-binding, alpha subunit	-1.705	-1.099	0.803	-	-	+	+						+	0.9434
actP	b4067	acetate transporter	-1.709	-1.212	0.411			+							+
cspF	b1558	Qin prophage; cold shock protein	-1.736	-0.995	-1.199
eptB	b3546	KDO phosphoethanolamine transferase, Ca(2+)-inducible	-1.759	-0.517	0.029
sdhB	b0724	succinate dehydrogenase, FeS subunit	-1.772	-1.266	-0.181	-	-		+						+
sdhA	b0723	succinate dehydrogenase, flavoprotein subunit	-1.783	-1.411	0.2	-	-		+						+
sdhD	b0722	succinate dehydrogenase, membrane subunit, binds cytochrome b556	-1.817	-1.47	0.14	-	-		+						+
sucB	b0727	dihydrolipoyltranssuccinase	-1.858	-1.056	0.652	-	-	+	+						+
trmA	b3965	tRNA m(5)U54 methyltransferase, SAM-dependent; tmRNA m(5)U341 methyltransferase	-1.889	-3.341	-0.981
dctA	b3528	C4-dicarboxylic acid, orotate and citrate transporter	-1.895	-1.466	-0.158	-									+
csgC	b1043	curli assembly protein	-1.935	-2.026	-1.571			+			+	-		-		-3.7852
aslB	b3800	putative AslA-specific sulfatase-maturating enzyme	-1.981	-3.526	0.191
aldA	b1415	aldehyde dehydrogenase A, NAD-linked	-2.073	-1.488	0.156	-	-								+
glpT	b2240	sn-glycerol-3-phosphate transporter	-2.333	-2.19	0.797		+								+
pspE	b1308	thiosulfate:cyanide sulfurtransferase (rhodanese)	-2.645	-2.842	-1.288
csgA	b1042	curlin subunit, amyloid curli fibers, cryptic	-2.713	-4.73	-4.936			+			+	-		-		-4.5156
csgB	b1041	curlin nucleator protein, minor subunit in curli complex	-3.181	-4.293	-3.31			+			+	-		-		-4.3534
