# Supplementary material for: A Shift to Human Body Temperature (37°C) Rapidly Reprograms Multiple Adaptive Responses in Escherichia coli That Would Facilitate Niche Survival and Colonization
Source: J Bacteriol. 2021 Oct 25;203(22):e00363-21. doi: 10.1128/JB.00363-21 (PMC8544407; doi:10.1128/JB.00363-21)
Supplement: Supplemental file 2 — Table S2. Download JB.00363-21-s0002.xlsx, XLSX file, 0.02 MB [file jb.00363-21-s0002.xlsx]

## Sheet: K-12_Upshift_t=0.5_2FC
DATASET S2. Genes demonstrating a ≥ 2-fold change (Log2FC ≥1 or ≤-1) at the given timepoint were analyzed for pathway enrichments in Ecocyc after the temperature shift from 23˚C to 37˚C E. coli strain MC4100. The list is limited to those with a p-value <0.05.
t=0.5 hours
Pathways	p-values	Matches
Aerobic Respiration	2.3e-18	cyoC // cyoD // sdhA // sdhB // sdhC // sdhD // cydA // poxB // nuoB // nuoC // nuoE // nuoF // nuoI // nuoN // nuoM // nuoK // nuoJ // nuoH // nuoA
Generation of Precursor Metabolites and Energy	2.52e-18	glpX // pfkB // mqo // sdhA // sdhB // sdhC // sdhD // icd // sucB // sucC // sucD // fumA // mdh // pgl // cyoC // cyoD // atpB // cydA // poxB // nuoB // nuoC // nuoE // nuoF // nuoI // nuoN // nuoM // nuoK // nuoJ // nuoH // nuoA // glpA // adhP // pflB // narH // tktB // talA
NADH to cytochrome <i>bo</i> oxidase electron transfer I	2.39e-14	cyoC // cyoD // nuoB // nuoC // nuoE // nuoF // nuoI // nuoN // nuoM // nuoK // nuoJ // nuoH // nuoA
Respiration	7.44e-13	sucB // cyoC // cyoD // sdhA // sdhB // sdhC // sdhD // cydA // poxB // nuoB // nuoC // nuoE // nuoF // nuoI // nuoN // nuoM // nuoK // nuoJ // nuoH // nuoA // glpA // narH
NADH to cytochrome <i>bd</i> oxidase electron transfer I	1.32e-12	cydA // nuoB // nuoC // nuoE // nuoF // nuoI // nuoN // nuoM // nuoK // nuoJ // nuoH // nuoA
NADH to hydrogen peroxide electron transfer	1.85e-12	nuoB // nuoC // nuoE // nuoF // nuoI // nuoN // nuoM // nuoK // nuoJ // nuoH // nuoA
Electron Transfer Chains	4.34e-12	cyoC // cyoD // sdhA // sdhB // sdhC // sdhD // cydA // poxB // nuoB // nuoC // nuoE // nuoF // nuoI // nuoN // nuoM // nuoK // nuoJ // nuoH // nuoA // glpA // narH
NADH to trimethylamine <i>N</i>-oxide electron transfer	6.64e-12	nuoB // nuoC // nuoE // nuoF // nuoI // nuoN // nuoM // nuoK // nuoJ // nuoH // nuoA
nitrate reduction VIII (dissimilatory)	9.89e-12	narH // nuoB // nuoC // nuoE // nuoF // nuoI // nuoN // nuoM // nuoK // nuoJ // nuoH // nuoA
NADH to dimethyl sulfoxide electron transfer	2.04e-11	nuoB // nuoC // nuoE // nuoF // nuoI // nuoN // nuoM // nuoK // nuoJ // nuoH // nuoA
NADH to fumarate electron transfer	5.53e-11	nuoB // nuoC // nuoE // nuoF // nuoI // nuoN // nuoM // nuoK // nuoJ // nuoH // nuoA
TCA cycle I (prokaryotic)	1.33e-09	mqo // sdhA // sdhB // sdhC // sdhD // icd // sucB // sucC // sucD // fumA // mdh
TCA cycle	1.33e-09	mqo // sdhA // sdhB // sdhC // sdhD // icd // sucB // sucC // sucD // fumA // mdh
Nitrate Reduction	4.55e-09	narH // nuoB // nuoC // nuoE // nuoF // nuoI // nuoN // nuoM // nuoK // nuoJ // nuoH // nuoA // glpA
superpathway of glyoxylate bypass and TCA	4.66e-09	mqo // sdhA // sdhB // sdhC // sdhD // icd // sucB // sucC // sucD // fumA // mdh
Nitrogen Compound Metabolism	4.58e-08	narH // nuoB // nuoC // nuoE // nuoF // nuoI // nuoN // nuoM // nuoK // nuoJ // nuoH // nuoA // glpA
superpathway of glycolysis, pyruvate dehydrogenase, TCA, and glyoxylate bypass	1.23e-07	glpX // pfkB // mqo // sdhA // sdhB // sdhC // sdhD // icd // sucB // sucC // sucD // fumA // mdh
succinate to cytochrome <i>bo</i> oxidase electron transfer	5.65e-07	cyoC // cyoD // sdhA // sdhB // sdhC // sdhD
Anaerobic Respiration	1.84e-06	nuoB // nuoC // nuoE // nuoF // nuoI // nuoN // nuoM // nuoK // nuoJ // nuoH // nuoA // glpA // narH
Inorganic Nutrient Metabolism	2.99e-06	serA // narH // nuoB // nuoC // nuoE // nuoF // nuoI // nuoN // nuoM // nuoK // nuoJ // nuoH // nuoA // glpA // pspE
succinate to cytochrome <i>bd</i> oxidase electron transfer	2.13e-05	cydA // sdhA // sdhB // sdhC // sdhD
L-histidine Biosynthesis	0.000495	hisG // hisA // hisH // hisC
L-histidine biosynthesis	0.000495	hisG // hisA // hisH // hisC
pyruvate to cytochrome <i>bo</i> oxidase electron transfer	0.00147	cyoC // cyoD // poxB
L-glutamate degradation IX (via 4-aminobutanoate)	0.00299	gadB // gadA
glycerol and glycerophosphodiester degradation	0.00475	glpA // glpQ // glpK
superpathway of histidine, purine, and pyrimidine biosynthesis	0.00729	prs // nrdF // nrdE // hisG // hisA // hisH // hisC
Alcohol Degradation	0.00972	aldA // glpA // glpQ // glpK // adhP
pentose phosphate pathway	0.0145	pgl // tktB // talA
Pentose Phosphate Pathways	0.0145	tktB // talA // pgl
L-glutamate Degradation	0.0167	gadB // gadA
Glycerol Degradation	0.0191	glpA // glpQ // glpK
NAD <i>de novo</i> biosynthesis I (from aspartate)	0.0268	nadB // nadA
glycerol degradation I	0.0268	glpA // glpK
Acid Resistance	0.0268	gadB // gadA
D-lactate to cytochrome <i>bo</i> oxidase electron transfer	0.0268	cyoC // cyoD
proline to cytochrome <i>bo</i> oxidase electron transfer	0.0268	cyoC // cyoD
NADH to cytochrome <i>bo</i> oxidase electron transfer II	0.0268	cyoC // cyoD
pyruvate to cytochrome <i>bd</i> oxidase electron transfer	0.0268	cydA // poxB
glycerol-3-phosphate to cytochrome <i>bo</i> oxidase electron transfer	0.0268	cyoC // cyoD
Fermentation to Alcohols	0.0309	icd // mdh // fumA // adhP // pflB
mixed acid fermentation	0.0309	icd // mdh // fumA // adhP // pflB
Fermentation	0.0309	icd // mdh // fumA // adhP // pflB
Fermentation of Pyruvate	0.0309	icd // mdh // fumA // adhP // pflB
Fermentation to Short-Chain Fatty Acids	0.0309	icd // mdh // fumA // adhP // pflB
Pyruvate Fermentation to Ethanol	0.0309	icd // mdh // fumA // adhP // pflB
glycerophosphodiester degradation	0.0388	glpA // glpQ
Detoxification	0.0432	dkgA // gadB // gadA // grxB // aldA

## Sheet: K-12_Upshift_t=1_2FC
DATASET S2. Genes demonstrating a ≥ 2-fold change (Log2FC ≥1 or ≤-1) at the given timepoint were analyzed for pathway enrichments in Ecocyc after the temperature shift from 23˚C to 37˚C E. coli strain MC4100. The list is limited to those with a p-value <0.05.
t=1 hour
Pathways	p-values	Matches
Pathways	p-values	Matches
Generation of Precursor Metabolites and Energy	1.04e-08	glpX // sdhA // sdhB // sdhC // sdhD // sucB // sucD // fumA // cydA // poxB // nuoK // nuoJ // nuoH // glpC // glpB // glpA // adhP // pflB // tktB
Respiration	8.91e-08	sucB // sdhA // sdhB // sdhC // sdhD // cydA // poxB // nuoK // nuoJ // nuoH // glpC // glpB // glpA
Aerobic Respiration	1.42e-07	sdhA // sdhB // sdhC // sdhD // cydA // poxB // nuoK // nuoJ // nuoH
Electron Transfer Chains	5.91e-07	sdhA // sdhB // sdhC // sdhD // cydA // poxB // nuoK // nuoJ // nuoH // glpC // glpB // glpA
succinate to cytochrome <i>bd</i> oxidase electron transfer	1.52e-06	cydA // sdhA // sdhB // sdhC // sdhD
TCA cycle I (prokaryotic)	1.92e-06	sdhA // sdhB // sdhC // sdhD // sucB // sucD // fumA
TCA cycle	1.92e-06	sdhA // sdhB // sdhC // sdhD // sucB // sucD // fumA
superpathway of glyoxylate bypass and TCA	3.86e-06	sdhA // sdhB // sdhC // sdhD // sucB // sucD // fumA
glycerophosphodiester degradation	1.42e-05	glpC // glpB // glpA // glpQ
glycerol and glycerophosphodiester degradation	3.23e-05	glpC // glpB // glpA // glpQ
superpathway of glycolysis, pyruvate dehydrogenase, TCA, and glyoxylate bypass	3.93e-05	glpX // sdhA // sdhB // sdhC // sdhD // sucB // sucD // fumA
succinate to cytochrome <i>bo</i> oxidase electron transfer	6.31e-05	sdhA // sdhB // sdhC // sdhD
Alcohol Degradation	9.33e-05	glcD // glpC // glpB // glpA // glpQ // adhP
glycerol-3-phosphate to hydrogen peroxide electron transport	0.000128	glpC // glpB // glpA
Glycerol Degradation	0.000277	glpC // glpB // glpA // glpQ
glycerol degradation I	0.000313	glpC // glpB // glpA
Nitrate Reduction	0.00057	nuoK // nuoJ // nuoH // glpC // glpB // glpA
glycerol-3-phosphate to fumarate electron transfer	0.00105	glpC // glpB // glpA
L-glutamate degradation IX (via 4-aminobutanoate)	0.00105	gadB // gadA
Nitrogen Compound Metabolism	0.00141	nuoK // nuoJ // nuoH // glpC // glpB // glpA
NADH to cytochrome <i>bd</i> oxidase electron transfer I	0.00173	cydA // nuoK // nuoJ // nuoH
nitrate reduction IX (dissimilatory)	0.0024	glpC // glpB // glpA
L-glutamate Degradation	0.00605	gadB // gadA
Anaerobic Respiration	0.00615	nuoK // nuoJ // nuoH // glpC // glpB // glpA
pyrimidine deoxyribonucleotides <i>de novo</i> biosynthesis I	0.00745	nrdF // nrdE // nudI
Inorganic Nutrient Metabolism	0.00769	serA // nuoK // nuoJ // nuoH // glpC // glpB // glpA
Fatty Acid and Lipid Degradation	0.00927	glpC // glpB // glpA
NADH to hydrogen peroxide electron transfer	0.00927	nuoK // nuoJ // nuoH
Acid Resistance	0.00987	gadB // gadA
pyruvate to cytochrome <i>bd</i> oxidase electron transfer	0.00987	cydA // poxB
NADH to trimethylamine <i>N</i>-oxide electron transfer	0.0113	nuoK // nuoJ // nuoH
superpathway of pyrimidine deoxyribonucleotides <i>de novo</i> biosynthesis (<i>E. coli</i>)	0.0136	nrdF // nrdE // nudI
NADH to dimethyl sulfoxide electron transfer	0.0136	nuoK // nuoJ // nuoH
NADH to cytochrome <i>bo</i> oxidase electron transfer I	0.0162	nuoK // nuoJ // nuoH
NADH to fumarate electron transfer	0.0162	nuoK // nuoJ // nuoH
nitrate reduction VIII (dissimilatory)	0.022	nuoK // nuoJ // nuoH
Adenosine Deoxyribonucleotide <i>De Novo</i> Biosynthesis	0.0327	nrdF // nrdE
adenosine deoxyribonucleotides <i>de novo</i> biosynthesis II	0.0327	nrdF // nrdE
Cyclopropane Fatty Acid Biosynthesis	0.0329	cfa
cyclopropane fatty acid (CFA) biosynthesis	0.0329	cfa
acetate conversion to acetyl-CoA	0.0329	acs
superpathway of pyrimidine deoxyribonucleotides <i>de novo</i> biosynthesis	0.0368	nrdF // nrdE // nudI
Guanosine Deoxyribonucleotide <i>De Novo</i> Biosynthesis	0.0401	nrdF // nrdE
guanosine deoxyribonucleotides <i>de novo</i> biosynthesis II	0.0401	nrdF // nrdE
Purine Deoxyribonucleotide <i>De Novo</i> Biosynthesis	0.0401	nrdF // nrdE

## Sheet: K-12_Upshift_t=4_2FC
DATASET S2. Genes demonstrating a ≥ 2-fold change (Log2FC ≥1 or ≤-1) at the given timepoint were analyzed for pathway enrichments in Ecocyc after the temperature shift from 23˚C to 37˚C E. coli strain MC4100. The list is limited to those with a p-value <0.05.
t=4 hours
Pathways	p-values	Matches
Amino Acid Biosynthesis	4.01e-11	lysC // thrB // ilvG // ilvC // leuB // thrA // tyrA // pheA // trpB // trpA // trpD // trpE // trpC // aroL // aroF // nrdH // grxA // argC // sufS // serA
Proteinogenic Amino Acid Biosynthesis	1.86e-10	lysC // nrdH // grxA // tyrA // pheA // leuB // argC // sufS // serA // trpB // trpA // trpD // trpE // trpC // ilvG // ilvC // thrB // thrA
superpathway of aromatic amino acid biosynthesis	5.68e-09	tyrA // pheA // trpB // trpA // trpD // trpE // trpC // aroL // aroF
L-tryptophan biosynthesis	5.01e-08	trpB // trpA // trpD // trpE // trpC
L-tryptophan Biosynthesis	5.01e-08	trpB // trpA // trpD // trpE // trpC
superpathway of chorismate metabolism	1.82e-07	entF // entB // entA // tyrA // pheA // trpB // trpA // trpD // trpE // trpC // aroL // aroF
2,3-dihydroxybenzoate biosynthesis	4.49e-05	entA // entB // entC
Aromatic Compound Biosynthesis	7.86e-05	aroF // aroL // entA // entB // entC
Siderophore and Metallophore Biosynthesis	9.56e-05	entF // entB // entA // entC
enterobactin biosynthesis	9.56e-05	entF // entB // entA // entC
Adenosine Deoxyribonucleotide <i>De Novo</i> Biosynthesis	0.000168	nrdH // trxC // nrdF // nrdE
adenosine deoxyribonucleotides <i>de novo</i> biosynthesis II	0.000168	nrdH // trxC // nrdF // nrdE
Guanosine Deoxyribonucleotide <i>De Novo</i> Biosynthesis	0.000272	nrdH // trxC // nrdF // nrdE
guanosine deoxyribonucleotides <i>de novo</i> biosynthesis II	0.000272	nrdH // trxC // nrdF // nrdE
Purine Deoxyribonucleotide <i>De Novo</i> Biosynthesis	0.000272	nrdH // trxC // nrdF // nrdE
superpathway of adenosine nucleotides <i>de novo</i> biosynthesis II	0.000608	nrdH // trxC // nrdF // nrdE
superpathway of guanosine nucleotides <i>de novo</i> biosynthesis II	0.000855	nrdH // trxC // nrdF // nrdE
Biosynthesis	0.00128	trxC // ilvC // nrdH // nrdF // nrdE // sufS // entB // entF // pntB // grxA // entA // entC // thrA // lysC // tyrA // pheA // leuB // cysP // sbp // serA // trpB // trpA // trpD // trpE // trpC // ilvG // thrB // argC // galM // aroF // aroL // pheS
L-glutamate degradation IX (via 4-aminobutanoate)	0.00129	gadB // gadA
pseudouridine degradation	0.00129	psuK // psuG
L-threonine Biosynthesis	0.00142	thrB // thrA // lysC
superpathway of L-threonine biosynthesis	0.00142	thrB // thrA // lysC
superpathway of pyrimidine deoxyribonucleotides <i>de novo</i> biosynthesis (<i>E. coli</i>)	0.00201	nrdH // trxC // nrdF // nrdE
Reductant Biosynthesis	0.00604	nrdH // grxA // trxC
L-tyrosine Biosynthesis	0.00741	tyrA // pheA
L-glutamate Degradation	0.00741	gadB // gadA
L-tyrosine biosynthesis I	0.00741	tyrA // pheA
L-homoserine biosynthesis	0.00741	thrA // lysC
Purine Nucleotide <i>De Novo</i> Biosynthesis	0.00948	nrdH // trxC // nrdF // nrdE
superpathway of purine nucleotides <i>de novo</i> biosynthesis II	0.00948	nrdH // trxC // nrdF // nrdE
pyrimidine deoxyribonucleotides <i>de novo</i> biosynthesis I	0.00995	trxC // nrdF // nrdE
Secondary Metabolite Biosynthesis	0.011	entF // entB // entA // entC
Arsenate Detoxification	0.0121	nrdH // grxA
arsenic detoxification (yeast)	0.0121	nrdH // grxA
L-phenylalanine Biosynthesis	0.0121	tyrA // pheA
Acid Resistance	0.0121	gadB // gadA
L-phenylalanine biosynthesis I	0.0121	tyrA // pheA
glutathione-glutaredoxin redox reactions	0.0121	nrdH // grxA
superpathway of branched chain amino acid biosynthesis	0.0123	ilvG // ilvC // leuB
2'-Deoxyribonucleotide Biosynthesis	0.0127	trxC // nrdF // nrdE // nrdH
Pyrimidine Nucleotide <i>De Novo</i> Biosynthesis	0.0127	trxC // nrdF // nrdE // nrdH
Pyrimidine Deoxyribonucleotide <i>De Novo</i> Biosynthesis	0.0127	trxC // nrdF // nrdE // nrdH
Other Amino Acid Biosynthesis	0.015	thrA // lysC // argC
Interconversions	0.0177	entB // entF
L-cysteine biosynthesis VII (from <i>S</i>-sulfo-L-cysteine)	0.0177	nrdH // grxA
acyl carrier protein metabolism	0.0177	entB // entF
L-cysteine Biosynthesis	0.0242	nrdH // grxA
L-isoleucine Biosynthesis	0.0315	ilvG // ilvC
L-isoleucine biosynthesis I (from threonine)	0.0315	ilvG // ilvC
Purine Nucleotide Biosynthesis	0.0318	nrdH // trxC // nrdF // nrdE
Lactose Degradation	0.0364	lacZ
lactose degradation III	0.0364	lacZ
Molybdenum-Containing Cofactor Biosynthesis	0.0378	cysP // sbp // sufS
Detoxification	0.0383	gadB // gadA // nrdH // grxA
L-valine biosynthesis	0.0396	ilvG // ilvC
L-valine Biosynthesis	0.0396	ilvG // ilvC
Activation/Inactivation/Interconversion	0.0396	entB // entF
Pyrimidine Nucleotide Biosynthesis	0.0456	trxC // nrdF // nrdE // nrdH
superpathway of pyrimidine deoxyribonucleotides <i>de novo</i> biosynthesis	0.0478	trxC // nrdF // nrdE
molybdenum cofactor biosynthesis	0.0484	cysP // sbp
chorismate biosynthesis I	0.0484	aroL // aroF
Chorismate Biosynthesis	0.0484	aroL // aroF
