# Supplementary material for: A Shift to Human Body Temperature (37°C) Rapidly Reprograms Multiple Adaptive Responses in Escherichia coli That Would Facilitate Niche Survival and Colonization
Source: J Bacteriol. 2021 Oct 25;203(22):e00363-21. doi: 10.1128/JB.00363-21 (PMC8544407; doi:10.1128/JB.00363-21)
Supplement: Supplemental file 3 — Table S3. Download JB.00363-21-s0003.xlsx, XLSX file, 0.02 MB [file jb.00363-21-s0003.xlsx]

## Sheet: K-12_Upshift_t=0.5_2FC
DATASET S3. Genes demonstrating a ≥ 2-fold change (Log2FC ≥1 or ≤-1) at the given timepoint were analyzed for transcription factor (direct) enrichments in Ecocyc after the temperature shift from 23˚C to 37˚C E. coli strain MC4100. The list is limited to those with a p-value <0.05.
t=0.5 hours
Transcription factor	p-values	Matches
arcA	3.7075e-10	glpA // gadA // gadX // cydA // pflB // dctA // nuoA // nuoB // nuoC // nuoE // nuoF // nuoH // nuoI // nuoJ // nuoK // nuoM // nuoN // cyoC // cyoD // cyoE // sucD // sucC // sucB // sdhB // sdhA // sdhD // sdhC // fumA // icd // mdh // aldA // rpsC // rpsQ // rutB // rmf // argT // osmY // mqo
fliZ	4.77912e-09	mdtE // hdeB // yhiD // gadB // gadC // yjbJ // csgF // csgA // csgB // csgC // osmY
fis	5.81554e-09	osmY // acs // actP // malE // trmA // gadA // gadX // pflB // narH // sra // gadB // gadC // cspI // osmE // mglA // glpT // glpQ // glpA // nuoA // nuoB // nuoC // nuoE // nuoF // nuoH // nuoI // nuoJ // nuoK // nuoM // nuoN // rpsI // cbpA // cbpM // cyoC // cyoD // cyoE // dps
gadW	3.65105e-07	gadA // gadX // gadW // mdtE // hdeB // yhiD // gadB // gadC
gadE	6.3001e-07	gadA // gadX // yhiM // gadB // gadC // cyoC // cyoD // cyoE // mdtE // gadW // hdeB // yhiD
fnr	8.54595e-07	pitA // gadX // gadW // cydA // poxB // rpsC // rpsQ // aldA // fumA // sucD // sucC // sucB // sdhB // sdhA // sdhD // sdhC // cyoC // cyoD // cyoE // nuoA // nuoB // nuoC // nuoE // nuoF // nuoH // nuoI // nuoJ // nuoK // nuoM // nuoN // dppB // pflB // rpsI // gadA // glpT // glpQ // glpA // narH // ycaC
ihfA	1.26453e-06	narH // ompC // ompF // glpT // glpQ // pflB // osmE // osmY // dppB // nuoA // nuoB // nuoC // nuoE // nuoF // nuoH // nuoI // nuoJ // nuoK // nuoM // nuoN // dps // sucD // sucC // sucB // acs // actP // sra // sufA // pspE // uspB // csgF
ihfB	1.26453e-06	narH // ompC // ompF // glpT // glpQ // pflB // osmE // osmY // dppB // nuoA // nuoB // nuoC // nuoE // nuoF // nuoH // nuoI // nuoJ // nuoK // nuoM // nuoN // dps // sucD // sucC // sucB // acs // actP // sra // sufA // pspE // uspB // csgF
btsR	6.54542e-06	csgA // csgB // csgC // csgF // mdh // yobF // cspC
rpsR	9.41343e-06	rplI // rpsR // priB // rpsF
rpsF	9.41343e-06	rplI // rpsR // priB // rpsF
fur	0.000277929	nrdE // nrdF // nrdI // sucD // sucC // sucB // sdhB // sdhA // sdhD // sdhC // cyoC // cyoD // cyoE // fecI // fecR // cirA // ompF // sufA
torR	0.000294322	tnaA // hdeB // yhiD // gadA // gadX
gadX	0.000413914	hdeB // yhiD // gadB // gadC // gadA // gadX // mdtE // gadW
adiY	0.000551621	gadA // gadX // gadB // gadC
rcsB	0.000653022	csgF // gadA // gadX // yhiM // osmB // hdeB // yhiD // sra // osmC // gadB // gadC
nadR	0.000658402	nadA // pnuC // nadB
envY	0.00310937	ompC // ompF
hprR	0.00326935	cusF // cyoC // cyoD // cyoE
cusR	0.00326935	cusF // cyoC // cyoD // cyoE
crp	0.00336942	ompF // glpA // glpT // glpQ // malE // malM // lamB // gadB // gadC // gadA // gadX // sdhD // sdhA // sdhB // pflB // glgS // csgF // mglA // osmY // tnaA // glpF // glpK // glpX // cyoC // cyoD // cyoE // mdh // aldA // mdtE // acs // actP // serA // rmf // rpsI // rplI // rpsR // priB // rpsF // dctA // fumA // sucD // sucC // sucB // sdhC // cirA
csgD	0.00373448	csgA // csgB // csgC // csgF // yccJ // wrbA
narL	0.00807583	narH // pflB // nuoA // nuoB // nuoC // nuoE // nuoF // nuoH // nuoI // nuoJ // nuoK // nuoM // nuoN // poxB
nrdR	0.0112263	nrdE // nrdF // nrdI
malT	0.0153884	malE // malM // lamB
rstA	0.0153884	csgF // ompF // narH
rplD	0.0259835	tnaA // rpsC // rpsQ
cpxR	0.0391532	ompC // ompF // csgA // csgB // csgC // csgF // cpxP // kbp
mcbR	0.0401856	yciG // rmf

## Sheet: K-12_Upshift_t=1_2FC
DATASET S3. Genes demonstrating a ≥ 2-fold change (Log2FC ≥1 or ≤-1) at the given timepoint were analyzed for transcription factor (direct) enrichments in Ecocyc after the temperature shift from 23˚C to 37˚C E. coli strain MC4100. The list is limited to those with a p-value <0.05.
t=1 hour
Transcription factor	p-values	Matches
fliZ	1.44988e-10	mdtE // mdtF // hdeB // gadB // gadC // csgE // csgF // csgA // csgB // csgC // osmY
fur	2.69575e-08	nrdE // nrdF // nrdI // sucD // sucB // sdhB // sdhA // sdhD // sdhC // fecI // fecR // entH // entA // cirA // ompF // sufA // sufC // sufD // sufE // fhuA // fhuF
gadW	2.92227e-08	gadA // gadX // gadW // mdtE // mdtF // hdeB // gadB // gadC
arcA	2.89696e-07	glpC // glpB // glpA // gadA // gadX // cydA // pflB // dctA // nuoH // nuoJ // nuoK // sucD // sucB // sdhB // sdhA // sdhD // sdhC // fumA // glcD // glcA // rutB // puuP // rmf // argT // osmY // ybfA // yncE
gadE	1.91179e-06	gadA // gadX // aslB // yhiM // gadB // gadC // mdtE // mdtF // gadW // hdeB
fis	1.31506e-05	osmY // acs // malE // malG // trmA // gadA // gadX // pflB // sra // gadB // gadC // osmE // glpT // glpQ // glpC // glpB // glpA // nuoH // nuoJ // nuoK // cbpA // cbpM // dps // cspA
btsR	1.45981e-05	csgA // csgB // csgC // csgE // csgF // yobF
ihfA	2.38055e-05	ompC // ompF // glpT // glpQ // pflB // osmE // osmY // nuoH // nuoJ // nuoK // dps // sucD // sucB // glcD // glcA // acs // sra // sufA // sufC // sufD // sufE // csgE // csgF
ihfB	2.38055e-05	ompC // ompF // glpT // glpQ // pflB // osmE // osmY // nuoH // nuoJ // nuoK // dps // sucD // sucB // glcD // glcA // acs // sra // sufA // sufC // sufD // sufE // csgE // csgF
rcsB	3.63819e-05	csgE // csgF // gadA // gadX // aslB // yhiM // osmB // hdeB // sra // gadB // gadC
gadX	4.32122e-05	hdeB // gadB // gadC // gadA // gadX // mdtE // mdtF // gadW
crp	0.000131408	ompF // glpC // glpB // glpA // glpT // glpQ // malE // malG // gadB // gadC // gadA // gadX // sdhD // sdhA // sdhB // pflB // csgE // csgF // mglB // entH // entA // osmY // glpF // glpX // mdtE // mdtF // acs // serA // mhpC // rmf // rpsR // priB // rpsF // dctA // fumA // sucD // sucB // sdhC // cirA
adiY	0.000159744	gadA // gadX // gadB // gadC
rpsR	0.000254259	rpsR // priB // rpsF
rpsF	0.000254259	rpsR // priB // rpsF
oxyR	0.000254304	dps // sufA // sufC // sufD // sufE // fhuF // poxB // elaB
iscR	0.000268958	sufA // sufC // sufD // sufE // nrdE // nrdF // nrdI
csgD	0.000712865	csgA // csgB // csgC // csgE // csgF // wrbA
envY	0.00164028	ompC // ompF
fnr	0.00179824	ompX // gadX // gadW // cydA // poxB // fumA // sucD // sucB // sdhB // sdhA // sdhD // sdhC // nuoH // nuoJ // nuoK // pflB // gadA // glpT // glpQ // glpC // glpB // glpA // puuP // ycaC
rcdA	0.0018895	bluF // csgE // csgF // rmf
nrdR	0.00459664	nrdE // nrdF // nrdI
ompR	0.00553528	ompF // csgE // csgF // sra // ompC // ompX
rstA	0.00637386	csgE // csgF // ompF
cpxR	0.00664818	ompC // ompF // csgA // csgB // csgC // csgE // csgF // srkA
bolA	0.00850725	csgA // csgE // csgF
torR	0.0110113	hdeB // gadA // gadX
hns	0.0119383	hchA // hdeB // gadA // gadX // cydA // gadW // dps // mdtE // mdtF // yhiM // cspA // csgE // csgF // malE // malG
rutR	0.0293658	gadX // gadW // rutB
glcC	0.0301241	glcD // glcA
sdiA	0.039113	gadW // rmf
mqsA	0.039113	csgE // csgF
aidB	0.0406886	aidB

## Sheet: K-12_Upshift_t=4_2FC
DATASET S3. Genes demonstrating a ≥ 2-fold change (Log2FC ≥1 or ≤-1) at the given timepoint were analyzed for transcription factor (direct) enrichments in Ecocyc after the temperature shift from 23˚C to 37˚C E. coli strain MC4100. The list is limited to those with a p-value <0.05.
t=4 hours
Transcription factor	p-values	Matches
fur	4.34613e-13	entF // nrdE // nrdF // nrdI // nrdH // fiu // fhuE // mntH // fecI // fecR // tonB // entH // entA // entB // entC // cirA // oppB // grcA // sufA // sufC // sufD // sufS // sufE // fepA // fecA // fhuC // fhuA // fhuF // feoA
fliZ	3.53024e-11	gadE // hdeA // hdeB // yhiD // gadB // gadC // csgE // csgF // csgA // csgB // csgC // osmY
gadW	1.04379e-07	gadA // gadE // slp // hdeA // hdeB // yhiD // gadB // gadC
oxyR	3.5538e-07	grxA // ccp // dps // sufA // sufC // sufD // sufS // sufE // flu // trxC // fhuF // mntH
btsR	2.22749e-06	csgA // csgB // csgC // csgE // csgF // yobF // cspC
trpR	7.6436e-06	aroL // trpE // trpD // trpC // trpB // trpA
iscR	1.39964e-05	sufA // sufC // sufD // sufS // sufE // nrdE // nrdF // nrdI // nrdH
hns	9.91305e-05	hchA // galM // lacZ // lacY // hdeA // hdeB // yhiD // bolA // gadA // csiE // stpA // appY // yciE // entF // hisJ // cysP // dps // slp // gadE // csgE // csgF // malE
gadX	0.000136563	hdeA // hdeB // yhiD // gadB // gadC // gadA // gadE // slp
rcsB	0.000160631	csgE // csgF // wzc // gadA // slp // hdeA // hdeB // yhiD // sra // gadB // gadC
marA	0.000271606	hdeA // hdeB // yhiD // slp // nfsB // yncE // lacZ // lacY // ycgZ // ymgA
gadE	0.000378269	gadA // slp // gadB // gadC // gadE // hdeA // hdeB // yhiD
nrdR	0.000516879	nrdE // nrdF // nrdI // nrdH
torR	0.00181514	hdeA // hdeB // yhiD // gadA
soxR	0.00498202	aroF // tyrA // yrbL
adiY	0.00498202	gadA // gadB // gadC
lacI	0.00656891	lacZ // lacY
csgD	0.00926185	csgA // csgB // csgC // csgE // csgF
mlrA	0.00995093	csgE // csgF // rpmA
malT	0.00995093	malE // malM // lamB
ompR	0.0119035	bolA // nmpC // csgE // csgF // sra // ecnB // feoA
bluR	0.0127278	ycgZ // ymgA
bolA	0.0132115	csgA // csgE // csgF
tyrR	0.0170103	aroF // tyrA // aroL
basR	0.018522	yrbL // csgE // csgF // cspI
mntR	0.0205536	mntH // dps
argR	0.0307077	argC // hisJ // dps // hchA // stpA // artI // artQ
rcsA	0.037681	csgE // csgF // wzc
