# Supplementary material for: A Shift to Human Body Temperature (37°C) Rapidly Reprograms Multiple Adaptive Responses in Escherichia coli That Would Facilitate Niche Survival and Colonization
Source: J Bacteriol. 2021 Oct 25;203(22):e00363-21. doi: 10.1128/JB.00363-21 (PMC8544407; doi:10.1128/JB.00363-21)
Supplement: Supplemental file 4 — Table S4. Download JB.00363-21-s0004.xlsx, XLSX file, 0.03 MB [file jb.00363-21-s0004.xlsx]

## Sheet: K-12_Upshift_t=0.5_2FC
DATASET S4. Genes demonstrating a ≥ 2-fold change (Log2FC ≥1 or ≤-1) at the given timepoint were analyzed for gene ontology (GO) enrichments in Ecocyc after the temperature shift from 23˚C to 37˚C E. coli strain MC4100. The list is limited to those with a p-value <0.05.
t=0.5 hours
GO Number	GO terms	p-values	Matches
GO:0009060	aerobic respiration	1.22387e-16	cyoD // cyoC // cydA // sdhD // sdhC // sdhB // nuoB // nuoF // nuoH // nuoI // nuoM // nuoN // sdhA
GO:0015990	electron transport coupled proton transport	4.72931e-15	nuoB // nuoM // cyoD // cyoC // nuoN
GO:0015988	energy coupled proton transmembrane transport, against electrochemical gradient	4.72931e-15	nuoB // nuoM // cyoD // cyoC // nuoN
GO:0019646	aerobic electron transport chain	6.03693e-15	cyoD // cyoC // cydA
GO:0030965	plasma membrane electron transport, NADH to quinone	3.23775e-14
GO:0045333	cellular respiration	1.20302e-12	cyoD // cyoC // cydA // sdhD // sdhC // sdhB // nuoB // nuoF // nuoH // nuoI // nuoM // nuoN // sdhA // narH // glpA // mdh // cyoE
GO:0015980	energy derivation by oxidation of organic compounds	5.08034e-11	cyoD // cyoC // cydA // sdhD // sdhC // sdhB // nuoB // nuoF // nuoH // nuoI // nuoM // nuoN // sdhA // narH // glpA // mdh // cyoE
GO:0006091	generation of precursor metabolites and energy	4.32607e-10	cyoC // sdhB // nuoB // narH // tktB // sdhA // nuoN // cyoE // nuoK // pfkB // sdhC // sdhD // grxB // nuoI // fumA // nuoH // nuoM // pgl // talA // cyoD // cydA // nuoF // mdh // icd // glpA
GO:0022900	electron transport chain	6.37501e-09	cyoD // cyoC // cydA // nuoN // nuoM // nuoK // sdhB // narH // sdhD // sdhC // icd // sdhA // grxB
GO:0006099	tricarboxylic acid cycle	8.06738e-09	fumA // sdhD // sdhC // icd // mdh // sdhA // mqo // sdhB // sucC // sucB // sucD
GO:0022904	respiratory electron transport chain	2.61066e-08	cyoD // cyoC // cydA // nuoN // nuoM // nuoK // sdhB
GO:0009061	anaerobic respiration	7.74822e-08	narH // glpA // mdh // sdhA
GO:1902600	proton transmembrane transport	2.08201e-07	nuoB // nuoM // cyoD // cyoC // nuoN // atpB // pitA
GO:0019645	anaerobic electron transport chain	1.04169e-06
		1.22673e-06	cyoC // bfd // osmC // sdhB // poxB // adhP // dps // mqo // nuoB // narH // tktB // sdhA // aidB // nuoN // nrdF // hdhA // cyoE // nuoK // sdhC // sdhD // grxB // wrbA // nuoI // dkgA // nuoH // serA // yfcG // aldA // nuoM // nrdE // pgl // nuoE // talA // nadB // cyoD // cydA // nuoF // nuoA // mdh // icd // glpA // nuoJ // nuoC
GO:0098660	inorganic ion transmembrane transport	2.98401e-06	pitA // glpT // sbp // cirA // fieF // nuoB // nuoM // cyoD // cyoC // nuoN // atpB
GO:0098662	inorganic cation transmembrane transport	9.94016e-06	cirA // fieF // pitA // nuoB // nuoM // cyoD // cyoC // nuoN // atpB
		1.08147e-05	actP // nuoB // nuoM // cyoD // cyoC // nuoN // atpB // pitA
GO:0034220	ion transmembrane transport	3.22562e-05	cyoC // sbp // nuoB // atpB // ompF // nuoN // actP // glpT // ompC // cirA // nuoM // mscS // fieF // cyoD // dctA // pitA
GO:0048878	chemical homeostasis	0.000100749	fieF // fecR // dps // cusF // gadC // gadA // gadB // mscS // pitA // fecI // cirA
GO:0006811	ion transport	0.000111223	cyoC // sbp // nuoB // fecR // atpB // mdtE // ompF // lamB // fecI // nuoN // dppB // argT // hisJ // actP // glpT // ompC // cirA // atpI // nuoM // mscS // fieF // cyoD // dctA // pitA // gadC
GO:0098655	cation transmembrane transport	0.000135497	cirA // fieF // pitA // nuoB // nuoM // cyoD // cyoC // nuoN // atpB
GO:0055080	cation homeostasis	0.000190516	pitA // fieF // gadC // gadA // gadB // cusF // fecR // dps // fecI // cirA
GO:0050801	ion homeostasis	0.000218498	pitA // fieF // gadC // gadA // gadB // cusF // fecR // dps // fecI // cirA
GO:0098771	inorganic ion homeostasis	0.000218498	pitA // fieF // gadC // gadA // gadB // cusF // fecR // dps // fecI // cirA
		0.000495472	hisG // hisH // hisC // hisA
GO:0006547	histidine metabolic process	0.000495472	hisG // hisH // hisC // hisA
GO:0000105	histidine biosynthetic process	0.000495472	hisG // hisH // hisC // hisA
GO:0045852	pH elevation	0.000662333	gadC // gadA // gadB
GO:0051454	intracellular pH elevation	0.000662333	gadC // gadA // gadB
GO:0042592	homeostatic process	0.000663437	fieF // fecR // dps // cusF // gadC // gadA // gadB // mscS // pitA // fecI // cirA
GO:0015710	tellurite transport	0.00171725	actP // pitA
GO:0015793	glycerol transport	0.00171725	glpT // glpF
GO:0006538	glutamate catabolic process	0.00171725	gadB // gadA
GO:0006812	cation transport	0.00174984	cyoC // nuoB // atpB // nuoN // dppB // argT // hisJ // actP // cirA // nuoM // fieF // cyoD // pitA
GO:0055082	cellular chemical homeostasis	0.00216061	fieF // fecR // dps // cusF // gadC // gadA // gadB // mscS
GO:0051453	regulation of intracellular pH	0.00217921	gadC // gadA // gadB
GO:0006071	glycerol metabolic process	0.00259978	glpK // glpA // glpX // glpQ // glpT
GO:0042773	ATP synthesis coupled electron transport	0.00338094	nuoN // nuoM // nuoK
GO:0030003	cellular cation homeostasis	0.00463364	fieF // fecR // dps // cusF // gadC // gadA // gadB
GO:0030641	regulation of cellular pH	0.00491782	gadC // gadA // gadB
GO:0060567	negative regulation of DNA-templated transcription, termination	0.00491782	cspC // cspF // cspI
GO:0043242	negative regulation of protein-containing complex disassembly	0.00491782	cspC // cspF // cspI
GO:0045471	response to ethanol	0.0050108	uspB // adhP
GO:0006873	cellular ion homeostasis	0.0051719	fieF // fecR // dps // cusF // gadC // gadA // gadB
GO:0006950	response to stress	0.005332	elaB // osmC // adhP // dps // rhlE // yodD // hchA // cpxP // osmE // gadX // glpK // lamB // aidB // osmB // hisA // pfkB // argT // ycgB // yeaG // wrbA // ompC // malE // yfcG // rmf // ydiZ // yobF // sufA // yohC // osmY // fabF // gadW // dctA // hdeB // icd // cspI // mglA // groL
GO:0061077	chaperone-mediated protein folding	0.00555571	groL // cbpA // cpxP // osmY // ivy
GO:0055065	metal ion homeostasis	0.00575591	pitA // cusF // fieF // fecR // dps // fecI // cirA
GO:0030004	cellular monovalent inorganic cation homeostasis	0.00681311	gadC // gadA // gadB
GO:0006098	pentose-phosphate shunt	0.00681311	pgl // tktB // talA
GO:0006885	regulation of pH	0.00681311	gadC // gadA // gadB
GO:0050896	response to stimulus	0.00848706	rpsQ // elaB // osmC // adhP // dps // rhlE // mnmG // yodD // hchA // fecR // cpxP // glpF // osmE // mdtE // gadX // glpK // lamB // aidB // osmB // uspB // kbp // hisA // pfkB // argT // ycgB // yeaG // wrbA // ompC // malE // yfcG // rmf // ydiZ // yobF // envY // sufA // yohC // osmY // fabF // gadW // dctA // hdeB // icd // yhiM // priB // cspI // ecnB // mglA // cusF // groL
GO:0055067	monovalent inorganic cation homeostasis	0.00908544	gadC // gadA // gadB
GO:0098775	curli assembly	0.00974833	csgF // csgB
GO:0043562	cellular response to nitrogen levels	0.00974833	yeaG // argT
GO:1900232	negative regulation of single-species biofilm formation on inanimate substrate	0.00974833	glgS // cnu
GO:0006995	cellular response to nitrogen starvation	0.00974833	yeaG // argT
GO:0019725	cellular homeostasis	0.0100311	fieF // fecR // dps // cusF // gadC // gadA // gadB // mscS
GO:0006740	NADPH regeneration	0.0117493	pgl // tktB // talA
GO:0019637	organophosphate metabolic process	0.0130128	eptB // prs // hchA // tktB // atpB // glpX // nadA // glpK // clsB // nrdF // pfkB // sucC // nrdE // pgl // acs // talA // nadB // sucB // mdh // glpA
GO:0055076	transition metal ion homeostasis	0.0135269	cusF // fieF // fecR // dps // fecI // cirA
GO:0051156	glucose 6-phosphate metabolic process	0.0148152	pgl // tktB // talA
GO:0019400	alditol metabolic process	0.0154485	glpK // glpA // glpX // glpQ // glpT
GO:0034627	'de novo' NAD biosynthetic process	0.0158057	nadB // nadA
GO:0034628	'de novo' NAD biosynthetic process from aspartate	0.0158057	nadB // nadA
GO:0019355	nicotinamide nucleotide biosynthetic process from aspartate	0.0158057	nadB // nadA
GO:0042956	maltodextrin transport	0.0158057	malE // lamB
GO:0009117	nucleotide metabolic process	0.0162449	prs // hchA // atpB // nadA // nrdF // pfkB // sucC // nrdE // acs // nadB // sucB // mdh
GO:0006753	nucleoside phosphate metabolic process	0.0197748	prs // hchA // atpB // nadA // nrdF // pfkB // sucC // nrdE // acs // nadB // sucB // mdh
GO:0055072	iron ion homeostasis	0.0213619	fieF // fecR // dps // fecI // cirA
GO:0006637	acyl-CoA metabolic process	0.022179	acs // sucC // sucB
GO:0006739	NADP metabolic process	0.022179	pgl // tktB // talA
GO:0035383	thioester metabolic process	0.022179	acs // sucC // sucB
GO:0051085	chaperone cofactor-dependent protein refolding	0.0230663	groL // cbpA
GO:0051084	'de novo' posttranslational protein folding	0.0230663	groL // cbpA
GO:0072507	divalent inorganic cation homeostasis	0.0230663	pitA // fieF
GO:0097305	response to alcohol	0.0230663	uspB // adhP
GO:0006457	protein folding	0.0232353	groL // cbpA // cpxP // osmY // ivy
GO:0009072	aromatic amino acid family metabolic process	0.0260269	hisG // hisH // hisC // hisA // tnaA
GO:0051129	negative regulation of cellular component organization	0.0264823	cspC // cspF // cspI
GO:0055085	transmembrane transport	0.0277411	cyoC // sbp // nuoB // glpF // atpB // mdtE // ompF // lamB // nuoN // csgF // dppB // actP // glpT // ompC // cirA // malE // nuoM // mscS // fieF // cyoD // dctA // secG // pitA // gadC // mglA
GO:0019751	polyol metabolic process	0.0285857	glpK // glpA // glpX // glpQ // glpT
GO:0006072	glycerol-3-phosphate metabolic process	0.0314212	glpA // glpK
GO:0015768	maltose transport	0.0314212	malE // lamB
GO:0052646	alditol phosphate metabolic process	0.0314212	glpA // glpK
GO:0006458	'de novo' protein folding	0.0314212	groL // cbpA
GO:0010043	response to zinc ion	0.0314212	argT // cusF
GO:0006810	transport	0.032783	cyoC // sbp // nuoB // fecR // glpF // atpB // mdtE // ompF // lamB // fecI // nuoN // csgF // pnuC // dppB // argT // hisJ // actP // glpT // ompC // cirA // atpI // malE // nuoM // mscS // fieF // malM // cyoD // dctA // secG // pitA // gadC // mglA
GO:0051234	establishment of localization	0.0391237	cyoC // sbp // nuoB // fecR // glpF // atpB // mdtE // ompF // lamB // fecI // nuoN // csgF // pnuC // dppB // argT // hisJ // actP // glpT // ompC // cirA // atpI // malE // nuoM // mscS // fieF // malM // cyoD // dctA // secG // pitA // gadC // mglA
GO:0071577	zinc ion transmembrane transport	0.0407679	pitA // fieF
GO:0006531	aspartate metabolic process	0.0407679	nadB // nadA
GO:0035435	phosphate ion transmembrane transport	0.0407679	pitA // glpT
GO:0006084	acetyl-CoA metabolic process	0.0407679	sucB // acs
GO:0051179	localization	0.0414367	cyoC // sbp // nuoB // fecR // glpF // atpB // mdtE // ompF // lamB // fecI // nuoN // csgF // pnuC // dppB // argT // hisJ // actP // glpT // ompC // cirA // atpI // malE // nuoM // mscS // fieF // malM // cyoD // dctA // secG // pitA // gadC // mglA
GO:1901684	arsenate ion transmembrane transport	0.0415737	pitA
GO:0034421	post-translational protein acetylation	0.0415737	acs
GO:0008206	bile acid metabolic process	0.0415737	hdhA
GO:0030573	bile acid catabolic process	0.0415737	hdhA
GO:0097339	glycolate transmembrane transport	0.0415737	actP
GO:0033512	L-lysine catabolic process to acetyl-CoA via saccharopine	0.0415737	sucB
GO:0048034	heme O biosynthetic process	0.0415737	cyoE
GO:0071423	malate transmembrane transport	0.0415737	dctA
GO:0009730	detection of carbohydrate stimulus	0.0415737	malE
GO:0055073	cadmium ion homeostasis	0.0415737	fieF
GO:0034285	response to disaccharide	0.0415737	malE
GO:1902024	L-histidine transport	0.0415737	hisJ
GO:0048033	heme o metabolic process	0.0415737	cyoE
GO:0006847	plasma membrane acetate transport	0.0415737	actP
GO:0060566	positive regulation of DNA-templated transcription, termination	0.0415737	cnu
GO:0042867	pyruvate catabolic process	0.0415737	poxB
GO:0019805	quinolinate biosynthetic process	0.0415737	nadA
		0.0415737	hdhA
GO:0034258	nicotinamide riboside transport	0.0415737	pnuC
GO:0006876	cellular cadmium ion homeostasis	0.0415737	fieF
GO:1990000	amyloid fibril formation	0.0415737	csgB
GO:1900866	glycolate transport	0.0415737	actP
GO:0097435	supramolecular fiber organization	0.0415737	csgB
GO:0019474	L-lysine catabolic process to acetyl-CoA	0.0415737	sucB
GO:0043243	positive regulation of protein-containing complex disassembly	0.0415737	cnu
GO:0008202	steroid metabolic process	0.0415737	hdhA
GO:0034286	response to maltose	0.0415737	malE
GO:0016477	cell migration	0.0415737	malE
GO:0006117	acetaldehyde metabolic process	0.0415737	adhP
GO:0046187	acetaldehyde catabolic process	0.0415737	adhP
GO:0060326	cell chemotaxis	0.0415737	malE
GO:0006104	succinyl-CoA metabolic process	0.0415737	sucC
GO:0015743	malate transport	0.0415737	dctA
GO:0019367	fatty acid elongation, saturated fatty acid	0.0415737	fabF
GO:0034289	detection of maltose stimulus	0.0415737	malE
GO:0032055	negative regulation of translation in response to stress	0.0415737	rmf
GO:0034288	detection of disaccharide stimulus	0.0415737	malE
GO:0046185	aldehyde catabolic process	0.0418577	adhP // hchA // dkgA
GO:0098661	inorganic anion transmembrane transport	0.0418577	pitA // glpT // sbp
GO:0010447	response to acidic pH	0.0460216	hdeB // yodD // yhiM // hchA
GO:0031554	regulation of DNA-templated transcription, termination	0.0460216	cspC // cspF // cspI // cnu
GO:0071468	cellular response to acidic pH	0.047787	hdeB // yodD // yhiM
GO:0051716	cellular response to stimulus	0.0486223	elaB // adhP // yodD // hchA // glpF // gadX // glpK // lamB // aidB // hisA // pfkB // argT // ycgB // yeaG // ompC // malE // rmf // ydiZ // yobF // yohC // gadW // dctA // hdeB // yhiM // mglA
GO:0033554	cellular response to stress	0.0492528	elaB // adhP // yodD // hchA // gadX // glpK // lamB // aidB // hisA // pfkB // argT // ycgB // yeaG // ompC // malE // rmf // ydiZ // yobF // yohC // gadW // dctA // hdeB // mglA

## Sheet: K-12_Upshift_t=1_2FC
DATASET S4. Genes demonstrating a ≥ 2-fold change (Log2FC ≥1 or ≤-1) at the given timepoint were analyzed for gene ontology (GO) enrichments in Ecocyc after the temperature shift from 23˚C to 37˚C E. coli strain MC4100. The list is limited to those with a p-value <0.05.
t=1 hour
GO Number	GO terms	p-values	Matches
GO:0009060	aerobic respiration	1.14244e-05	cydA // sdhD // sdhC // sdhB // nuoH // sdhA
GO:0006099	tricarboxylic acid cycle	2.83885e-05	fumA // sdhD // sdhC // sdhA // sdhB // sucB // sucD
GO:0045333	cellular respiration	7.75976e-05	cydA // sdhD // sdhC // sdhB // nuoH // sdhA // glpA // glpB // glpC
GO:0006071	glycerol metabolic process	8.85375e-05	glpC // glpB // glpA // glpX // glpQ // glpT
GO:0098775	curli assembly	0.000132485	csgF // csgE // csgB
GO:0055080	cation homeostasis	0.000146347	gadC // gadA // gadB // fhuF // fecR // dps // fecI // fhuA // cirA
GO:0050801	ion homeostasis	0.000166114	gadC // gadA // gadB // fhuF // fecR // dps // fecI // fhuA // cirA
GO:0098771	inorganic ion homeostasis	0.000166114	gadC // gadA // gadB // fhuF // fecR // dps // fecI // fhuA // cirA
GO:0045852	pH elevation	0.000323315	gadC // gadA // gadB
GO:0051454	intracellular pH elevation	0.000323315	gadC // gadA // gadB
GO:0046168	glycerol-3-phosphate catabolic process	0.000323315	glpA // glpB // glpC
GO:0048878	chemical homeostasis	0.00033736	fhuF // fecR // dps // gadC // gadA // gadB // fecI // fhuA // cirA
GO:1901615	organic hydroxy compound metabolic process	0.000351596	glpC // hchA // glpX // hdhA // mhpC // glpB // glpT // glcD // glpA // entA // entH // glpQ
GO:0015980	energy derivation by oxidation of organic compounds	0.000371593	cydA // sdhD // sdhC // sdhB // nuoH // sdhA // glpA // glpB // glpC
GO:0019400	alditol metabolic process	0.000929847	glpC // glpB // glpA // glpX // glpQ // glpT
GO:0015793	glycerol transport	0.00105689	glpT // glpF
GO:0006538	glutamate catabolic process	0.00105689	gadB // gadA
GO:0051453	regulation of intracellular pH	0.0010784	gadC // gadA // gadB
GO:0006072	glycerol-3-phosphate metabolic process	0.0010784	glpA // glpB // glpC
GO:0052646	alditol phosphate metabolic process	0.0010784	glpA // glpB // glpC
GO:0055072	iron ion homeostasis	0.00143795	fhuF // fecR // dps // fecI // fhuA // cirA
GO:0042592	homeostatic process	0.00158088	fhuF // fecR // dps // gadC // gadA // gadB // fecI // fhuA // cirA
GO:0098660	inorganic ion transmembrane transport	0.00166379	glpT // dauA // sbp // cirA // fhuA // glcA // codB // puuP // mngA
GO:0019751	polyol metabolic process	0.00213472	glpC // glpB // glpA // glpX // glpQ // glpT
GO:0030641	regulation of cellular pH	0.00246682	gadC // gadA // gadB
GO:0060567	negative regulation of DNA-templated transcription, termination	0.00246682	cspB // cspA // cspG
GO:0043242	negative regulation of protein-containing complex disassembly	0.00246682	cspB // cspA // cspG
GO:0006811	ion transport	0.00292981	sbp // mngA // puuP // fecR // potB // mdtE // ompF // fecI // dauA // codB // glcA // argT // glpT // ompC // cirA // mdtF // fhuA // fhuF // lplT // dctA // gadC
GO:0098777	protein secretion by the type VIII secretion system	0.0031028	csgF // csgE
GO:0030004	cellular monovalent inorganic cation homeostasis	0.00344061	gadC // gadA // gadB
GO:0006885	regulation of pH	0.00344061	gadC // gadA // gadB
GO:0006091	generation of precursor metabolites and energy	0.00344922	sdhB // glpC // tktB // sdhA // glpB // nuoK // sdhC // sdhD // grxB // fumA // nuoH // cydA // glpA
GO:0006066	alcohol metabolic process	0.00412621	glpC // glpB // glpA // mhpC // glcD // glpX // glpQ // glpT
GO:0055076	transition metal ion homeostasis	0.00425879	fhuF // fecR // dps // fecI // fhuA // cirA
GO:0022900	electron transport chain	0.00438075	cydA // nuoK // sdhB // glpC // sdhD // sdhC // sdhA // grxB
GO:0050896	response to stimulus	0.00460286	elaB // ybfA // puuP // adhP // dps // hchA // fecR // glpF // osmE // mdtE // gadX // sufD // bluF // aidB // osmB // cspB // srkA // argT // ygiW // yeaG // wrbA // ompC // malE // rmf // luxS // glcD // sufC // yobF // envY // tig // mdtF // cspA // sufA // osmY // cspG // gadW // dctA // hdeB // sufE // yhiM // priB
GO:0055067	monovalent inorganic cation homeostasis	0.00461903	gadC // gadA // gadB
GO:0031163	metallo-sulfur cluster assembly	0.00500391	sufD // sufA // sufC // sufE
GO:0019646	aerobic electron transport chain	0.00500391	cydA
GO:0016226	iron-sulfur cluster assembly	0.00500391	sufD // sufA // sufC // sufE
GO:0030003	cellular cation homeostasis	0.00577291	fhuF // fecR // dps // gadC // gadA // gadB
GO:0043562	cellular response to nitrogen levels	0.00607312	yeaG // argT
GO:0070778	L-aspartate transmembrane transport	0.00607312	dctA // dauA
GO:0006995	cellular response to nitrogen starvation	0.00607312	yeaG // argT
GO:0006873	cellular ion homeostasis	0.00635557	fhuF // fecR // dps // gadC // gadA // gadB
GO:0009061	anaerobic respiration	0.00666762	glpA // glpB // glpC // sdhA
GO:0055065	metal ion homeostasis	0.00697995	fhuF // fecR // dps // fecI // fhuA // cirA
GO:0006950	response to stress	0.00718239	elaB // puuP // adhP // dps // hchA // osmE // gadX // sufD // aidB // osmB // cspB // srkA // argT // ygiW // yeaG // wrbA // ompC // malE // rmf // glcD // yobF // tig // cspA // sufA // osmY // cspG // gadW // dctA // hdeB // sufE
GO:0015850	organic hydroxy compound transport	0.00721452	glcA // mdtE // mdtF // glpT // glpF
GO:0071702	organic substance transport	0.00751224	mngA // csgE // puuP // potB // glpF // mdtE // ompF // dauA // csgF // codB // glcA // letB // mglB // malG // thiB // argT // ddpC // glpT // ompC // cirA // malE // tig // mdtF // lplT // dctA // gadC
GO:0034220	ion transmembrane transport	0.00756862	sbp // mngA // puuP // potB // ompF // dauA // codB // glcA // glpT // ompC // cirA // fhuA // dctA
GO:0030965	plasma membrane electron transport, NADH to quinone	0.00763315
GO:0061077	chaperone-mediated protein folding	0.00898069	cbpA // tig // osmY // ivy
GO:1902600	proton transmembrane transport	0.00972787	glcA // codB // puuP // mngA
GO:0009628	response to abiotic stimulus	0.0097564	ybfA // hchA // osmE // bluF // osmB // cspB // sufC // yobF // envY // tig // cspA // osmY // cspG // hdeB // yhiM // priB
GO:1901656	glycoside transport	0.00990632	mngA // mglB
GO:0015741	fumarate transport	0.00990632	dctA // dauA
GO:0042956	maltodextrin transport	0.00990632	malE // malG
GO:0055082	cellular chemical homeostasis	0.00992738	fhuF // fecR // dps // gadC // gadA // gadB
		0.0099916	sdhB // poxB // adhP // dps // glpC // tktB // sdhA // aidB // nrdF // hdhA // glpB // nuoK // sdhC // sdhD // grxB // wrbA // nuoH // serA // glcD // nrdE // maeB // cydA // aslB // glpA // entA // nuoJ
GO:0019563	glycerol catabolic process	0.0115794	glpC // glpB // glpA
GO:0006869	lipid transport	0.0121583	ompC // letB // lplT // mdtE // mdtF
GO:0051129	negative regulation of cellular component organization	0.0139173	cspB // cspA // cspG
GO:0015748	organophosphate ester transport	0.0139173	lplT // ompC // glpT
GO:0071422	succinate transmembrane transport	0.0145439	dauA // dctA
GO:0006810	transport	0.0150758	sbp // mngA // csgE // puuP // fecR // potB // glpF // mdtE // ompF // fecI // dauA // csgF // codB // glcA // letB // mglB // malG // thiB // argT // ddpC // glpT // ompC // cirA // malE // tig // mdtF // fhuA // fhuF // lplT // dctA // gadC
GO:0051234	establishment of localization	0.0180236	sbp // mngA // csgE // puuP // fecR // potB // glpF // mdtE // ompF // fecI // dauA // csgF // codB // glcA // letB // mglB // malG // thiB // argT // ddpC // glpT // ompC // cirA // malE // tig // mdtF // fhuA // fhuF // lplT // dctA // gadC
GO:0098662	inorganic cation transmembrane transport	0.0188123	cirA // fhuA // glcA // codB // puuP // mngA
GO:0051179	localization	0.0191048	sbp // mngA // csgE // puuP // fecR // potB // glpF // mdtE // ompF // fecI // dauA // csgF // codB // glcA // letB // mglB // malG // thiB // argT // ddpC // glpT // ompC // cirA // malE // tig // mdtF // fhuA // fhuF // lplT // dctA // gadC
GO:0015990	electron transport coupled proton transport	0.0193414
GO:0015988	energy coupled proton transmembrane transport, against electrochemical gradient	0.0193414
GO:0015768	maltose transport	0.0199301	malG // malE
GO:0006458	'de novo' protein folding	0.0199301	cbpA // tig
GO:0008272	sulfate transport	0.0199301	dauA // sbp
GO:1902358	sulfate transmembrane transport	0.0199301	dauA // sbp
GO:0009409	response to cold	0.0224318	cspG // cspB // cspA
GO:0098661	inorganic anion transmembrane transport	0.0224318	glpT // dauA // sbp
GO:0015711	organic anion transport	0.0229517	mngA // puuP // mdtE // dauA // glcA // argT // glpT // ompC // mdtF // lplT // dctA // gadC
GO:0044010	single-species biofilm formation	0.0241526	ygiW // csgA // csgB // dinJ // rlmI
GO:0051703	biological process involved in intraspecies interaction between organisms	0.0241526	ygiW // csgA // csgB // dinJ // rlmI
GO:0046164	alcohol catabolic process	0.0241526	glpC // glpB // glpA // mhpC // glcD
GO:0042710	biofilm formation	0.0241526	ygiW // csgA // csgB // dinJ // rlmI
GO:0098743	cell aggregation	0.0241526	ygiW // csgA // csgB // dinJ // rlmI
GO:0098630	aggregation of unicellular organisms	0.0241526	ygiW // csgA // csgB // dinJ // rlmI
GO:0055085	transmembrane transport	0.0243166	sbp // mngA // csgE // puuP // potB // glpF // mdtE // ompF // dauA // csgF // codB // glcA // mglB // malG // thiB // ddpC // glpT // ompC // cirA // malE // mdtF // fhuA // lplT // dctA // gadC
GO:0071248	cellular response to metal ion	0.0257752	argT // glpF // ygiW
GO:0019540	catechol-containing siderophore biosynthetic process	0.0260119	entA // entH
GO:0015744	succinate transport	0.0260119	dauA // dctA
GO:0044718	siderophore transmembrane transport	0.0260119	cirA // fhuA
GO:0033068	macrolide biosynthetic process	0.0260119	entA // entH
GO:0030639	polyketide biosynthetic process	0.0260119	entA // entH
GO:1901336	lactone biosynthetic process	0.0260119	entA // entH
GO:0015914	phospholipid transport	0.0260119	lplT // ompC
GO:0006084	acetyl-CoA metabolic process	0.0260119	sucB // acs
GO:0009239	enterobactin biosynthetic process	0.0260119	entA // entH
GO:0006464	cellular protein modification process	0.0273822	sucD // hchA // bluF // srkA // yeaG // nrdI // acs // tig // hypF // sufE
GO:0036211	protein modification process	0.0273822	sucD // hchA // bluF // srkA // yeaG // nrdI // acs // tig // hypF // sufE
GO:0019405	alditol catabolic process	0.0293713	glpC // glpB // glpA
GO:0006457	protein folding	0.0301119	cbpA // tig // osmY // ivy
GO:0019725	cellular homeostasis	0.0305988	fhuF // fecR // dps // gadC // gadA // gadB
GO:0009637	response to blue light	0.0326451	bluF
GO:0034421	post-translational protein acetylation	0.0326451	acs
GO:0046944	protein carbamoylation	0.0326451	hypF
GO:0008206	bile acid metabolic process	0.0326451	hdhA
GO:0030573	bile acid catabolic process	0.0326451	hdhA
GO:0051977	lysophospholipid transport	0.0326451	lplT
GO:0051083	'de novo' cotranslational protein folding	0.0326451	tig
GO:0071483	cellular response to blue light	0.0326451	bluF
GO:0033512	L-lysine catabolic process to acetyl-CoA via saccharopine	0.0326451	sucB
GO:0071423	malate transmembrane transport	0.0326451	dctA
GO:0009730	detection of carbohydrate stimulus	0.0326451	malE
GO:0034285	response to disaccharide	0.0326451	malE
GO:0009785	blue light signaling pathway	0.0326451	bluF
GO:0042867	pyruvate catabolic process	0.0326451	poxB
		0.0326451	hdhA
GO:1990000	amyloid fibril formation	0.0326451	csgB
GO:0051476	mannosylglycerate transport	0.0326451	mngA
GO:0097435	supramolecular fiber organization	0.0326451	csgB
GO:0019474	L-lysine catabolic process to acetyl-CoA	0.0326451	sucB
GO:0030522	intracellular receptor signaling pathway	0.0326451	bluF
GO:0008202	steroid metabolic process	0.0326451	hdhA
GO:0034286	response to maltose	0.0326451	malE
GO:0016477	cell migration	0.0326451	malE
GO:0006117	acetaldehyde metabolic process	0.0326451	adhP
GO:0046187	acetaldehyde catabolic process	0.0326451	adhP
GO:0033215	reductive iron assimilation	0.0326451	fhuF
GO:0060326	cell chemotaxis	0.0326451	malE
GO:0015743	malate transport	0.0326451	dctA
GO:0045332	phospholipid translocation	0.0326451	lplT
GO:0015856	cytosine transport	0.0326451	codB
GO:0034289	detection of maltose stimulus	0.0326451	malE
GO:0032055	negative regulation of translation in response to stress	0.0326451	rmf
GO:0034288	detection of disaccharide stimulus	0.0326451	malE
GO:1901334	lactone metabolic process	0.0327391	entA // entH
GO:0019290	siderophore biosynthetic process	0.0327391	entA // entH
GO:0030638	polyketide metabolic process	0.0327391	entA // entH
GO:0009238	enterobactin metabolic process	0.0327391	entA // entH
GO:0033067	macrolide metabolic process	0.0327391	entA // entH
GO:0046189	phenol-containing compound biosynthetic process	0.0327391	entA // entH
GO:0009713	catechol-containing compound biosynthetic process	0.0327391	entA // entH
GO:0017000	antibiotic biosynthetic process	0.0327391	entA // entH
GO:0031564	transcription antitermination	0.0332188	cspB // cspA // cspG
GO:0006820	anion transport	0.0340305	sbp // mngA // puuP // mdtE // dauA // glcA // argT // glpT // ompC // mdtF // lplT // dctA // gadC
GO:1901616	organic hydroxy compound catabolic process	0.0369267	glpC // glpB // glpA // mhpC // glcD
GO:0071241	cellular response to inorganic substance	0.0373156	argT // glpF // ygiW
GO:0043213	bacteriocin transport	0.0400637	cirA // ompF
GO:0015791	polyol transport	0.0400637	glpT // glpF
GO:0009237	siderophore metabolic process	0.0400637	entA // entH
GO:0044550	secondary metabolite biosynthetic process	0.0400637	entA // entH
GO:0098655	cation transmembrane transport	0.0427631	cirA // fhuA // glcA // codB // puuP // mngA // potB
GO:0009712	catechol-containing compound metabolic process	0.0479403	entA // entH

## Sheet: K-12_Upshift_t=4
DATASET S4. Genes demonstrating a ≥ 2-fold change (Log2FC ≥1 or ≤-1) at the given timepoint were analyzed for gene ontology (GO) enrichments in Ecocyc after the temperature shift from 23˚C to 37˚C E. coli strain MC4100. The list is limited to those with a p-value <0.05.
t=4 hours
GO Number	GO terms	p-values	Matches
GO:0042592	homeostatic process	1.75261e-12	nrdH // grxA // trxC // fhuC // fepA // fhuF // fiu // fecA // ybiX // fecR // dps // cusC // cusF // gadC // gadA // gadB // fecI // fhuE // feoA // fhuA // cirA
GO:0055080	cation homeostasis	3.87867e-12	gadC // gadA // gadB // cusC // cusF // fhuC // fepA // fhuF // fiu // fecA // ybiX // fecR // dps // fecI // fhuE // feoA // fhuA // cirA
GO:0050801	ion homeostasis	5.25864e-12	gadC // gadA // gadB // cusC // cusF // fhuC // fepA // fhuF // fiu // fecA // ybiX // fecR // dps // fecI // fhuE // feoA // fhuA // cirA
GO:0098771	inorganic ion homeostasis	5.25864e-12	gadC // gadA // gadB // cusC // cusF // fhuC // fepA // fhuF // fiu // fecA // ybiX // fecR // dps // fecI // fhuE // feoA // fhuA // cirA
GO:0048878	chemical homeostasis	2.88693e-11	fhuC // fepA // fhuF // fiu // fecA // ybiX // fecR // dps // cusC // cusF // gadC // gadA // gadB // fecI // fhuE // feoA // fhuA // cirA
GO:0055076	transition metal ion homeostasis	8.45753e-11	cusC // cusF // fhuC // fepA // fhuF // fiu // fecA // ybiX // fecR // dps // fecI // fhuE // feoA // fhuA // cirA
GO:0055065	metal ion homeostasis	4.11124e-10	cusC // cusF // fhuC // fepA // fhuF // fiu // fecA // ybiX // fecR // dps // fecI // fhuE // feoA // fhuA // cirA
GO:0055072	iron ion homeostasis	6.6656e-10	fhuC // fepA // fhuF // fiu // fecA // ybiX // fecR // dps // fecI // fhuE // feoA // fhuA // cirA
GO:0044718	siderophore transmembrane transport	7.54662e-10	cirA // fiu // fhuE // fecA // fhuA // tonB // fepA
GO:0019725	cellular homeostasis	6.38432e-09	nrdH // grxA // trxC // fhuC // fepA // fhuF // fiu // fecA // ybiX // fecR // dps // cusC // cusF // gadC // gadA // gadB
GO:0034755	iron ion transmembrane transport	8.68948e-09	cirA // fiu // fhuE // fecA // fhuA // tonB // fepA // efeU
GO:0030003	cellular cation homeostasis	2.6434e-08	fhuC // fepA // fhuF // fiu // fecA // ybiX // fecR // dps // cusC // cusF // gadC // gadA // gadB
GO:0006873	cellular ion homeostasis	3.41147e-08	fhuC // fepA // fhuF // fiu // fecA // ybiX // fecR // dps // cusC // cusF // gadC // gadA // gadB
GO:0055082	cellular chemical homeostasis	1.11742e-07	fhuC // fepA // fhuF // fiu // fecA // ybiX // fecR // dps // cusC // cusF // gadC // gadA // gadB
GO:0006826	iron ion transport	1.93782e-07	cirA // fiu // fhuE // fecA // fhuA // tonB // fepA // efeU // fhuC // fhuF // yddB // mntH
GO:0017000	antibiotic biosynthetic process	2.04815e-07	trpD // entA // entC // entH // entF // entB
GO:1901678	iron coordination entity transport	1.10465e-06	fhuC // fepA // fhuF // fiu // fecA // cirA // fhuE // fhuA // tonB // yddB
GO:0015891	siderophore transport	1.37527e-06	fepA // cirA // fiu // fhuE // fecA // fhuA // tonB
GO:0046916	cellular transition metal ion homeostasis	1.42572e-06	fhuC // fepA // fhuF // fiu // fecA // ybiX // fecR // dps // cusC // cusF
GO:0000041	transition metal ion transport	1.98389e-06	cusC // mntH // cirA // fiu // fhuE // fecA // fhuA // tonB // fepA // efeU // fhuC // fhuF // yddB
GO:0017144	drug metabolic process	2.0493e-06	entA // entC // entH // entF // entB // trpD
GO:0016999	antibiotic metabolic process	2.0493e-06	entA // entC // entH // entF // entB // trpD
GO:0065008	regulation of biological quality	2.14693e-06	nrdH // grxA // trxC // fhuC // fepA // fhuF // fiu // fecA // ybiX // fecR // dps // cusC // cusF // gadC // gadA // gadB // fecI // fhuE // feoA // fhuA // cirA
GO:0006875	cellular metal ion homeostasis	2.92502e-06	fhuC // fepA // fhuF // fiu // fecA // ybiX // fecR // dps // cusC // cusF
GO:0019540	catechol-containing siderophore biosynthetic process	3.73793e-06	entA // entC // entH // entF // entB
GO:0033068	macrolide biosynthetic process	3.73793e-06	entA // entC // entH // entF // entB
GO:0030639	polyketide biosynthetic process	3.73793e-06	entA // entC // entH // entF // entB
GO:1901336	lactone biosynthetic process	3.73793e-06	entA // entC // entH // entF // entB
GO:0009239	enterobactin biosynthetic process	3.73793e-06	entA // entC // entH // entF // entB
GO:0009073	aromatic amino acid family biosynthetic process	3.81819e-06	trpE // trpD // trpC // trpB // trpA // pheA // tyrA // aroF // aroL
GO:0000162	tryptophan biosynthetic process	8.15433e-06	trpE // trpD // trpC // trpB // trpA
GO:1901334	lactone metabolic process	8.15433e-06	entA // entC // entH // entF // entB
GO:0042435	indole-containing compound biosynthetic process	8.15433e-06	trpE // trpD // trpC // trpB // trpA
GO:0019290	siderophore biosynthetic process	8.15433e-06	entA // entC // entH // entF // entB
GO:0030638	polyketide metabolic process	8.15433e-06	entA // entC // entH // entF // entB
GO:0009238	enterobactin metabolic process	8.15433e-06	entA // entC // entH // entF // entB
GO:0046219	indolalkylamine biosynthetic process	8.15433e-06	trpE // trpD // trpC // trpB // trpA
GO:0033067	macrolide metabolic process	8.15433e-06	entA // entC // entH // entF // entB
GO:0046189	phenol-containing compound biosynthetic process	8.15433e-06	entA // entC // entH // entF // entB
GO:0009713	catechol-containing compound biosynthetic process	8.15433e-06	entA // entC // entH // entF // entB
GO:0009072	aromatic amino acid family metabolic process	1.5599e-05	pheA // tyrA // trpE // trpD // trpC // trpB // trpA // aroF // aroL
GO:0009237	siderophore metabolic process	1.58125e-05	entA // entC // entH // entF // entB
GO:0044550	secondary metabolite biosynthetic process	1.58125e-05	entA // entC // entH // entF // entB
GO:0006879	cellular iron ion homeostasis	2.17715e-05	fhuC // fepA // fhuF // fiu // fecA // ybiX // fecR // dps
GO:0006586	indolalkylamine metabolic process	2.81084e-05	trpE // trpD // trpC // trpB // trpA
GO:0042430	indole-containing compound metabolic process	2.81084e-05	trpE // trpD // trpC // trpB // trpA
GO:0006568	tryptophan metabolic process	2.81084e-05	trpE // trpD // trpC // trpB // trpA
GO:0009712	catechol-containing compound metabolic process	2.81084e-05	entA // entC // entH // entF // entB
GO:0019184	nonribosomal peptide biosynthetic process	4.6722e-05	entA // entC // entH // entF // entB
GO:0018958	phenol-containing compound metabolic process	4.6722e-05	entA // entC // entH // entF // entB
GO:0008652	cellular amino acid biosynthetic process	5.84707e-05	tyrA // aroF // trpB // aroL // pheA // trpC // serA // trpE // trpA // leuB // lysC // trpD // thrB // ilvC // thrA // argC
GO:0006520	cellular amino acid metabolic process	7.62914e-05	tyrA // pheS // aroF // grcA // trpB // aroL // pheA // sufS // trpC // serA // entF // trpE // trpA // leuB // lysC // trpD // gadA // thrB // patD // ilvC // thrA // gadB // argC
GO:0042401	cellular biogenic amine biosynthetic process	0.000161517	trpE // trpD // trpC // trpB // trpA
GO:0009309	amine biosynthetic process	0.000161517	trpE // trpD // trpC // trpB // trpA
GO:1901605	alpha-amino acid metabolic process	0.000182605	tyrA // grcA // trpB // pheA // sufS // trpC // serA // trpE // trpA // leuB // lysC // trpD // gadA // thrB // patD // ilvC // thrA // gadB // argC
GO:1901607	alpha-amino acid biosynthetic process	0.000199129	thrA // lysC // serA // pheA // tyrA // thrB // ilvC // leuB // argC // trpE // trpD // trpC // trpB // trpA
GO:0006313	transposition, DNA-mediated	0.000207673	insH6 // insH4 // insH9 // insH1 // insH3 // insH8 // insH2 // insH5 // insH7
GO:0098775	curli assembly	0.000207983	csgF // csgE // csgB
GO:0019748	secondary metabolic process	0.000312971	entA // entC // entH // entF // entB
GO:0030001	metal ion transport	0.000335777	mntH // cusC // cirA // fiu // fhuE // fecA // fhuA // tonB // fepA // efeU // fhuC // fhuF // yddB
GO:0045852	pH elevation	0.000505499	gadC // gadA // gadB
GO:0051454	intracellular pH elevation	0.000505499	gadC // gadA // gadB
GO:0033214	siderophore-dependent iron import into cell	0.000553086	fhuC // fepA // fhuF // fiu // fecA
GO:1901617	organic hydroxy compound biosynthetic process	0.000617446	entA // entC // entH // entF // entB // hchA
GO:0031163	metallo-sulfur cluster assembly	0.00114256	sufD // sufA // sufC // sufS // sufE
GO:0016226	iron-sulfur cluster assembly	0.00114256	sufD // sufA // sufC // sufS // sufE
GO:0033212	iron import into cell	0.00141595	fhuC // fepA // fhuF // fiu // fecA
GO:0031162	sulfur incorporation into metallo-sulfur cluster	0.00142974	sufE // sufS
GO:0006538	glutamate catabolic process	0.00142974	gadB // gadA
GO:0023019	signal transduction involved in regulation of gene expression	0.00142974	fecR // fecA
GO:0042914	colicin transport	0.00142974	tonB // fepA
GO:0032196	transposition	0.00153841	insH6 // insH4 // insH9 // insH1 // insH3 // insH8 // insH2 // insH5 // insH7
GO:0051453	regulation of intracellular pH	0.00167246	gadC // gadA // gadB
GO:0046394	carboxylic acid biosynthetic process	0.00202244	tyrA // hchA // aroF // trpB // aroL // pheA // trpC // serA // trpE // trpA // leuB // lysC // trpD // thrB // ilvC // thrA // argC
GO:0016053	organic acid biosynthetic process	0.00202244	tyrA // hchA // aroF // trpB // aroL // pheA // trpC // serA // trpE // trpA // leuB // lysC // trpD // thrB // ilvC // thrA // argC
GO:0098660	inorganic ion transmembrane transport	0.00204403	cysP // sbp // cirA // fiu // fhuE // fecA // fhuA // tonB // fepA // efeU // cusC // mntH // lacY
GO:0098657	import into cell	0.00347293	artQ // fhuC // fepA // fhuF // fiu // fecA
GO:0030641	regulation of cellular pH	0.00379508	gadC // gadA // gadB
GO:0060567	negative regulation of DNA-templated transcription, termination	0.00379508	cspC // cspF // cspI
GO:0043242	negative regulation of protein-containing complex disassembly	0.00379508	cspC // cspF // cspI
GO:0098777	protein secretion by the type VIII secretion system	0.00418226	csgF // csgE
GO:0006570	tyrosine metabolic process	0.00418226	pheA // tyrA
GO:0006571	tyrosine biosynthetic process	0.00418226	pheA // tyrA
GO:0030004	cellular monovalent inorganic cation homeostasis	0.00527208	gadC // gadA // gadB
GO:0006885	regulation of pH	0.00527208	gadC // gadA // gadB
GO:0043213	bacteriocin transport	0.00527208	tonB // fepA // cirA
GO:0006811	ion transport	0.0054675	lacY // artI // sbp // fecR // cusC // artQ // fhuE // fiu // lamB // mntH // fecI // tonB // efeU // fecA // nmpC // hisJ // yddB // cirA // cysP // fhuC // fhuA // fhuF // fepA // feoA // gadC // tcyP
GO:0046417	chorismate metabolic process	0.00598465	aroL // aroF // pheA // tyrA
GO:0034220	ion transmembrane transport	0.00668049	lacY // artI // sbp // cusC // artQ // fhuE // fiu // mntH // tonB // efeU // fecA // nmpC // cirA // cysP // fhuA // fepA // tcyP
GO:0098662	inorganic cation transmembrane transport	0.00673551	cirA // fiu // fhuE // fecA // fhuA // tonB // fepA // efeU // cusC // mntH // lacY
GO:0055067	monovalent inorganic cation homeostasis	0.00704963	gadC // gadA // gadB
GO:1902223	erythrose 4-phosphate/phosphoenolpyruvate family amino acid biosynthetic process	0.00815653	pheA // tyrA
GO:0009095	aromatic amino acid family biosynthetic process, prephenate pathway	0.00815653	pheA // tyrA
GO:0009094	L-phenylalanine biosynthetic process	0.00815653	pheA // tyrA
GO:0009090	homoserine biosynthetic process	0.00815653	thrA // lysC
GO:0006576	cellular biogenic amine metabolic process	0.00883138	patD // trpE // trpD // trpC // trpB // trpA
GO:0044106	cellular amine metabolic process	0.00883138	patD // trpE // trpD // trpC // trpB // trpA
GO:0009308	amine metabolic process	0.00883138	patD // trpE // trpD // trpC // trpB // trpA
GO:0098655	cation transmembrane transport	0.00938746	artQ // cirA // fiu // fhuE // fecA // fhuA // tonB // fepA // efeU // cusC // mntH // lacY
GO:0009263	deoxyribonucleotide biosynthetic process	0.0115579	nrdF // nrdE // grxA
GO:0006878	cellular copper ion homeostasis	0.0132572	cusC // cusF
GO:0042956	maltodextrin transport	0.0132572	malE // lamB
GO:0006979	response to oxidative stress	0.0161258	ychH // ccp // tpx // mntH // sufA // sufE // sufD // efeO
GO:0061077	chaperone-mediated protein folding	0.0165251	cpxP // osmY // ivy // fklB
GO:0045454	cell redox homeostasis	0.0173958	nrdH // grxA // trxC
GO:0009088	threonine biosynthetic process	0.0193944	thrB // thrA
GO:0010273	detoxification of copper ion	0.0193944	cusC // cusF
GO:0010272	response to silver ion	0.0193944	cusC // cusF
GO:1990451	cellular stress response to acidic pH	0.0193944	hdeA // hdeB
GO:0055070	copper ion homeostasis	0.0193944	cusC // cusF
GO:0061687	detoxification of inorganic compound	0.0193944	cusC // cusF
GO:0051649	establishment of localization in cell	0.0201153	fhuC // fepA // fhuF // fiu // fecA
GO:0006950	response to stress	0.0203373	ccp // dps // rhlE // hchA // ydfK // cpxP // hdeA // sufD // lamB // mntH // grcA // ghrA // fecA // ybiX // ychH // tpx // yeaG // malE // yobF // leuB // sufA // yohC // osmY // feoA // hdeB // sufE // hsdR // appY // cspI // mglA // efeO
GO:0051129	negative regulation of cellular component organization	0.0208265	cspC // cspF // cspI
GO:0009262	deoxyribonucleotide metabolic process	0.0246011	nrdF // nrdE // grxA
GO:0015766	disaccharide transport	0.0246011	lacY // malE // lamB
GO:0015768	maltose transport	0.0264831	malE // lamB
GO:0042884	microcin transport	0.0264831	yejE // fiu
GO:0008272	sulfate transport	0.0264831	cysP // sbp
GO:1902358	sulfate transmembrane transport	0.0264831	cysP // sbp
GO:0006812	cation transport	0.0310649	lacY // cusC // artQ // fhuE // fiu // mntH // tonB // efeU // fecA // hisJ // yddB // cirA // fhuC // fhuA // fhuF // fepA
GO:0043648	dicarboxylic acid metabolic process	0.0311145	lysC // thrA // aroL // aroF // gadB // gadA // pheA // tyrA
GO:0006810	transport	0.0322768	lacY // artI // rbsA // sbp // csgE // fecR // cusC // artQ // yejE // fhuE // fiu // lamB // mntH // fecI // csgF // tonB // efeU // fecA // nmpC // ydiM // hisJ // oppB // yddB // cirA // malE // cysP // fhuC // malM // chbA // yddA // fhuA // fhuF // fepA // feoA // gadC // tcyP // mglA
GO:0006558	L-phenylalanine metabolic process	0.0344435	pheA // tyrA
GO:1902221	erythrose 4-phosphate/phosphoenolpyruvate family amino acid metabolic process	0.0344435	pheA // tyrA
GO:0010447	response to acidic pH	0.03459	hdeA // hdeB // ycgZ // hchA
GO:0018345	protein palmitoylation	0.0379464	cusC
GO:0009730	detection of carbohydrate stimulus	0.0379464	malE
GO:0034285	response to disaccharide	0.0379464	malE
GO:0002047	phenazine biosynthetic process	0.0379464	trpD
GO:1902024	L-histidine transport	0.0379464	hisJ
GO:0090070	positive regulation of ribosome biogenesis	0.0379464	rpmA
GO:0098002	receptor-mediated bacteriophage irreversible attachment to host cell	0.0379464	tonB
GO:0043041	amino acid activation for nonribosomal peptide biosynthetic process	0.0379464	entF
GO:0006497	protein lipidation	0.0379464	cusC
GO:1990000	amyloid fibril formation	0.0379464	csgB
GO:0097435	supramolecular fiber organization	0.0379464	csgB
GO:0098670	entry receptor-mediated virion attachment to host cell	0.0379464	tonB
GO:0034286	response to maltose	0.0379464	malE
GO:0016477	cell migration	0.0379464	malE
GO:1990641	response to iron ion starvation	0.0379464	fecA
GO:0033215	reductive iron assimilation	0.0379464	fhuF
GO:0060326	cell chemotaxis	0.0379464	malE
GO:0034289	detection of maltose stimulus	0.0379464	malE
GO:0034288	detection of disaccharide stimulus	0.0379464	malE
GO:0006566	threonine metabolic process	0.037979	thrB // thrA // grcA
GO:0071468	cellular response to acidic pH	0.037979	hdeA // hdeB // ycgZ
GO:0015772	oligosaccharide transport	0.037979	lacY // malE // lamB
GO:0051234	establishment of localization	0.0382377	lacY // artI // rbsA // sbp // csgE // fecR // cusC // artQ // yejE // fhuE // fiu // lamB // mntH // fecI // csgF // tonB // efeU // fecA // nmpC // ydiM // hisJ // oppB // yddB // cirA // malE // cysP // fhuC // malM // chbA // yddA // fhuA // fhuF // fepA // feoA // gadC // tcyP // mglA
GO:0042886	amide transport	0.0404038	csgE // yejE // fiu // csgF // tonB // oppB // cirA // fepA // fhuC
GO:0051179	localization	0.0404041	lacY // artI // rbsA // sbp // csgE // fecR // cusC // artQ // yejE // fhuE // fiu // lamB // mntH // fecI // csgF // tonB // efeU // fecA // nmpC // ydiM // hisJ // oppB // yddB // cirA // malE // cysP // fhuC // malM // chbA // yddA // fhuA // fhuF // fepA // feoA // gadC // tcyP // mglA
GO:0006310	DNA recombination	0.0422353	insH6 // insH4 // insH9 // insH1 // insH3 // insH8 // insH2 // insH5 // insH7
GO:0042594	response to starvation	0.0424268	leuB // yeaG // appY // fecA // dps
GO:0009092	homoserine metabolic process	0.0432002	thrA // lysC
GO:0042255	ribosome assembly	0.0432002	rpmA // rhlE
GO:0071467	cellular response to pH	0.0485744	hdeA // hdeB // ycgZ
GO:0006553	lysine metabolic process	0.0485744	patD // lysC // thrA
GO:0031564	transcription antitermination	0.0485744	cspC // cspF // cspI
GO:0062197	cellular response to chemical stress	0.0488341	ychH // tpx // mntH // hdeA // hdeB
